# Supplementary material for: Evaluation of five regions as DNA barcodes for identification of Lepista species (Tricholomataceae, Basidiomycota) from China
Source: PeerJ. 2019 Jul 15;7:e7307. doi: 10.7717/peerj.7307 (PMC6637932; doi:10.7717/peerj.7307)
Supplement: Supplemental Information 2 [file peerj-07-7307-s002.fas]

>Lepista_densifolia_103
CATTATTGAATAAACTTGGTTGGGTTGCTGCTGGCTTTTCGGAGCATGTGCACGCCTACC
GCCATTTTT-ACCACCTGTGCACTCTTTGTAGATCTGGAATATCTCTCGAGGAAACTCGG
TTTGAGGGATGCTGCGCGCAAGCC--AGCTTCTCTTGCATTCTAGGTCTATGTTTT-A-T
ATACCCCATAACTATATTTTAGAATGTCATTAATGGGCCTTG--TGCCTTTAAATTAATA
CAACTTTCAACAACGGATCTCTTGGCTCTCGCATCGATGAAGAACGCAGCGAAATGCGAT
AAGTAATGTGAATTGCAGAATTCAGTGAATCATCGAATCTTTGAACGCACCTTGCGCTCC
TTGGTATTCCGAGGAGCATGCCTGTTTGAGTGTCATTAAATTCTCAACCTTTTCAGCTTT
TGCGAGTTGAATTTGGCTTGGATGTGGGGGCT---GCGGGCTTCTCA-GAAGTCGGCTCC
TCTTAAATGCATTAGCGGAACCTTTGTGGACCAGCTTT-GGTGTGATAATTATCTACGCT
ATTGCTGTGAAGCAGCTTT-ACATGGGGTTCAGCTTCTAACTGTCCATTAACTTGGACAA
TTTT-TGACATTT--GACCTC
>Lepista_irina_499
CATTATTGAATAAACTTGGTTGGGTTGTTGCTGGCTTTTCGGAGCATGTGCACACCTAGC
GCCATTTTT-ACCACCTGTGCACTTCTTGTAGATTTGAAACACCTCTCGAGGCAACTCGG
TTTGAGGATTGCTGTGCGAAAGCCC-GGCTTTCCTTGCGTTTCAAGTCTATGTTTTTA-C
ATACCCCATAAGAATGTTTTAGAATGTCATTAATGGGC-TTGACAGCCTCTAAATTAATA
CAACTTTCAACAACGGATCTCTTGGCTCTCGCATCGATGAAGAACGCAGCGAAATGCGAT
AAGTAATGTGAATTGCAGAATTCAGTGAATCATCGAATCTTTGAACGCACCTTGCGCTCC
TTGGTATTCCGAGGAGCATGCCTGTTTGAGTGTCATTAAATTCTCAACCCTTTCAGCTTT
TGCGAGTTGGATT-GGCTTGGATGTGGGGGTTT--GCGGGCTTCTCA-GAAGTCGGCTCC
TCTTAAATGCATTAGCGGAACCTTTGTGGACCAGCTTT-GGTGTGATAATTATCTACGCC
ATGGTTGTGAAGCAGCTTT-ACATGGGGTTCAGCTTCTAACCGTCCATTGACTTGGACAA
CTTA-TGACATTT--GACCTC
>Lepista_irina_500
CATTATTGAATAAACTTGGTTGGGTTGTTGCTGGCTTTTCGGAGCATGTGCACACCTAGC
GCCATTTTT-ACCACCTGTGCACTTCTTGTAGATTTGAAACACCTCTCGAGGCAACTCGG
TTTGAGGATTGCTGTGCGAAAGCCC-GGCTTTCCTTGCGTTTCAAGTCTATGTTTTTA-C
ATACCCCATAAGAATGTTTTAGAATGTCATTAATGGGC-TTGACAGCCTCTAAATTAATA
CAACTTTCAACAACGGATCTCTTGGCTCTCGCATCGATGAAGAACGCAGCGAAATGCGAT
AAGTAATGTGAATTGCAGAATTCAGTGAATCATCGAATCTTTGAACGCACCTTGCGCTCC
TTGGTATTCCGAGGAGCATGCCTGTTTGAGTGTCATTAAATTCTCAACCCTTTCAGCTTT
TGCGAGTTGGATT-GGCTTGGATGTGGGGGTTT--GCGGGCTTCTCA-GAAGTCGGCTCC
TCTTAAATGCATTAGCGGAACCTTTGTGGACCAGCTTT-GGTGTGATAATTATCTACGCC
ATGGTTGTGAAGCAGCTTT-ACATGGGGTTCAGCTTCTAACCGTCCATTGACTTGGACAA
CTTA-TGACATTT--GACCTC
>Lepista_irina_805
CATTATTGA-TAAACTTGGTTGGGTTGTTGCTGGCTTTTCGGAGCATGTGCACACCTAGC
GCCATTTTT-ACCACCTGTGCACTTCTTGTAGATTTGAAACACCTCTCGAGGCAACTCGG
TTTGAGGATTGCTGTGCGAAAGCCC-GGCTTTCCTTGCGTTTCAAGTCTATGTTTTTA-C
ATACCCCATAAGAATGTTTTAGAATGTCATTAATGGGC-TTGACAGCCTCTAAATTAATA
CAACTTTCAACAACGGATCTCTTGGCTCTCGCATCGATGAAGAACGCAGCGAAATGCGAT
AAGTAATGTGAATTGCAGAATTCAGTGAATCATCGAATCTTTGAACGCACCTTGCGCTCC
TTGGTATTCCGAGGAGCATGCCTGTTTGAGTGTCATTAAATTCTCAACCCTTTCAGCTTT
TGCGAGTTGGATT-GGCTTGGATGTGGGGGTTT--GCGGGCTTCTCA-GAAGTCGGCTCC
TCTTAAATGCATTAGCGGAACCTTTGTGGACCAGCTTT-GGTGTGATAATTATCTACGCC
ATGGTTGTGAAGCAGCTTT-ACATGGGGTTCAGCTTCTAACCGTCCATTGACTTGGACAA
CTTA-TGACATTTT-GACCTC
>Lepista_nuda_176
CATTATTGAATAAACTTGGTTGGGTTG-TGCTGGCTTTTCGGAGCATGTGCACGCCTAGC
GCCATTTTT-ACCACCTGTGCACATTTTGTAGATTTGGAACAATTCTCGGGTTTACTCGG
TTTGAGGAATGCTATGCCAAAAGCTTAGCTTTCCTTGTGTTTCAAGTCTATGTTTTTA-T
ATACCCCATACGAATGTAATAGAATGTCATTAATGGGC-TT-ATAGCCTTTAAATTAATA
CAACTTTCAACAACGGATCTCTTGGCTCTCGCATCGATGAAGAACGCAGCGAAATGCGAT
AAGTAATGTGAATTGCAGAATTCAGTGAATCATCGAATCTTTGAACGCACCTTGCGCTCC
TTGGTATTCCGAGGAGCATGCCTGTTTGAGTGTCATTAAATTCTCAACCTTTTCAGCTTT
TACAAGTTGTATT-GGCTTGGATGTGGAGGTTTT-GCAGGCTTCTTAAGAAGTCAGCTCC
TCTTAAATGCATTAGCGGAACCTTTGTGGACCAGCTTT-GGTGTGATAATTATCTACGCC
ATGGTTGTAAAGCAGCTTT-ATATGGGGTTCAGCTTCTAACAGTCCATTTACTTGGACAA
TTTC-TGACATCTT-GACCTC
>Lepista_nuda_550
CATTATTGAATAAACTTGGTTGGGTTG-TGCTGGCTTTTCGGAGCATGTGCACGCCTAGC
GCCATTTTT-ACCACCTGTGCACATTTTGTAGATTTGGAACAATTCTCGGGTTTACTCGG
TTTGAGGAATGCTATGCCAAAAGCTTAGCTTTCCTTGTGTTTCAAGTCTATGTTTTTA-T
ATACCCCATACGAATGTAATAGAATGTCATTAATGGGC-TT-ATAGCCTTTAAATTAATA
CAACTTTCAACAACGGATCTCTTGGCTCTCGCATCGATGAAGAACGCAGCGAAATGCGAT
AAGTAATGTGAATTGCAGAATTCAGTGAATCATCGAATCTTTGAACGCACCTTGCGCTCC
TTGGTATTCCGAGGAGCATGCCTGTTTGAGTGTCATTAAATTCTCAACCTTTTCAGCTTT
TACAAGTTGTATT-GGCTTGGATGTGGAGGTTTT-GCAGGCTTCTTAAGAAGTCAGCTCC
TCTTAAATGCATTAGCGGAACCTTTGTGGACCAGCTTT-GGTGTGATAATTATCTACGCC
ATGGTTGTAAAGCAGCTTT-ATATGGGGTTCAGCTTCTAACAGTCCATTTACTTGGACAA
TTTC-TGACATCTT-GACCTC
>Lepista_nuda_6
CATTATTGAATAAACTTGGTTGGGTTG-TGCTGGCTTTTCGGAGCATGTGCACGCCTAGC
GCCATTTTT-ACCACCTGTGCACATTTTGTAGATTTGGAACAATTCTCGAGTTTACTCGG
TTTGAGGAATGCTATGCCAAAAGCTTAGCTTTCCTTGTGTTTCAAGTCTATGTTTTTA-T
ATACCCCATACGAATGTAATAGAATGTCATTAATGGGC-TT-ATAGCCTTTAAATTAATA
CAACTTTCAACAACGGATCTCTTGGCTCTCGCATCGATGAAGAACGCAGCGAAATGCGAT
AAGTAATGTGAATTGCAGAATTCAGTGAATCATCGAATCTTTGAACGCACCTTGCGCTCC
TTGGTATTCCGAGGAGCATGCCTGTTTGAGTGTCATTAAATTCTCAACCTTTTCAGCTTT
TACAAGTTGGATT-GGCTTGGATGTGGAGGTTTT-GCAGGCTTCTTAAGAAGTCAGCTCC
TCTTAAATACATTAGCGGAACCTTTGTGGACCAGCTTT-GGTGTGATAATTATCTACGCC
ATGGTTGTAAAGCAGCTTT-ATATGGGGTTCAGCTTCTAACAGTCCATTTACTTGGACAA
TTTC-TGACATCT--GACCTC
>Lepista_nuda_760
CATTATTGAATAAACTTGGTTGGGTTG-TGCTGGCTTTTCGGAGCATGTGCACGCCTAGC
GCCATTTTT-ACCACCTGTGCACATTTTGTAGATTTGAAACAATTCTCGAGTTTACTCGG
TTTGAGGAATGCTATGCCAAAAGCTTAGCTTTCCTTGTGTTTCAAGTCTATGTTTTTA-T
ATACCCCATACGAATGTAATAGAATGTCATTAATGGGC-TT-ATAGCCTTTAAATTAATA
CAACTTTCAACAACGGATCTCTTGGCTCTCGCATCGATGAAGAACGCAGCGAAATGCGAT
AAGTAATGTGAATTGCAGAATTCAGTGAATCATCGAATCTTTGAACGCACCTTGCGCTCC
TTGGTATTCCGAGGAGCATGCCTGTTTGAGTGTCATTAAATTCTCAACCTTTTCAGCTTT
TACAAGTTGGATT-GGCTTGGATGTGGAGGTTTT-GCAGGCTTCTTAAGAAGTCAGCTCC
TCTTAAATACATTAGCGGAACCTTTGTGGACCAGCTTT-GGTGTGATAATTATCTACGCC
ATGGTTGTAAAGCAGCTTT-ATATGGGGTTCAGCTTCTAACAGTCCATTTACTTGGACAA
TTTC-TGACATCTT-GACCTC
>Lepista_panaeola_1061
CATTATTGAATAAACTTGGTCGGGTTGCTGCTGGCTTTTCGAAGCATGTGCACGCCTGCC
ACCATTTTT-ACCACCTGTGCACTCTTTGTAGATCTAGAATATCTCTCGAGGAAACTCGG
TTTGAGAGATGCTGTGCGCAAGCC--AGCTTCTCTTGCATTCTAGGTCTATGTATT-ATT
ATACCCCATAC-TATATTTCAGAATGTCATTAATGGGCCTTG--TGCCTTTAAATTAATA
CAACTTTCAACAACGGATCTCTTGGCTCTCGCATCGATGAAGAACGCAGCGAAATGCGAT
AAGTAATGTGAATTGCAGAATTCAGTGAATCATCGAATCTTTGAACGCACCTTGCGCTCC
TTGGTATTCCGAGGAGCATGCCTGTTTGAGTGTCATTAAATTCTCAACCTTTTCAGCTTT
TGCAAGTTGAATTTGGCTTGGATGTGGAGGTT---GCGGGCTTCTCA-GAAGTCGGCTCT
TCTTAAATGCATTAGCGGAACCTTTGTGGACCAGCTTT-GGTGTGATAATTATCTACGCC
ACTGTTGTGAAACAGCTTT-ACATGGGGTTCAGCTTCTAACTGTCCATTGACTTGGACAA
TTTT-TGACATTTT-GACCTC
>Lepista_panaeola_179
CATTATTGAATAAACTTGGTCGGGTTGCTGCTGGCTTTTCGGAGCATGTGCACGCCTGCC
ACCATTTTT-ACCACCTGTGCACTCTTTGTAGATCTAGAATATCTCTCGAGGAAACTCGG
TTTGAGAGATGCTGTGCGCAAGCC--AGCTTCTCTTGCATTCTAGGTCTATGTATT-ATT
ATACCCCATAC-TATATTTCAGAATGTCATTAATGGGCCTTG--TGCCTTTAAATTAATA
CAACTTTCAACAACGGATCTCTTGGCTCTCGCATCGATGAAGAACGCAGCGAAATGCGAT
AAGTAATGTGAATTGCAGAATTCAGTGAATCATCGAATCTTTGAACGCACCTTGCGCTCC
TTGGTATTCCGAGGAGCATGCCTGTTTGAGTGTCATTAAATTCTCAACCTTTTCAGCTTT
TGCAAGTTGAATTTGGCTTGGATGTGGAGGTT---GCGGGCTTCTCA-GAAGTCGGCTCT
TCTTAAATGCATTAGCGGAACCTTTGTGGACCAGCTTT-GGTGTGATAATTATCTACGCC
ACTGTTGTGAAACAGCTTT-ACATGGGGTTCAGCTTCTAACTGTCCATTGACTTGGACAA
TTTT-TGACATTT--GACCTC
>Lepista_panaeola_180
CATTATTGAATAAACTTGGTCGGGTTGCTGCTGGCTTTTCGAAGCATGTGCACGCCTGCC
ACCATTTTT-ACCACCTGTGCACTCTTTGTAGATCTAGAATATCTCTCGAGGAAACTCGG
TTTGAGAGATGCTGTGCGCAAGCC--AGCTTCTCTTGCATTCTAGGTCTATGTATT-ATT
ATACCCCATAC-TATATTTCAGAATGTCATTAATGGGCCTTG--TGCCTTTAAATTAATA
CAACTTTCAACAACGGATCTCTTGGCTCTCGCATCGATGAAGAACGCAGCGAAATGCGAT
AAGTAATGTGAATTGCAGAATTCAGTGAATCATCGAATCTTTGAACGCACCTTGCGCTCC
TTGGTATTCCGAGGAGCATGCCTGTTTGAGTGTCATTAAATTCTCAACCTTTTCAGCTTT
TGCAAGTTGAATTTGGCTTGGATGTGGAGGTT---GCGGGCTTCTCA-GAAGTCGGCTCT
TCTTAAATGCATTAGCGGAACCTTTGTGGACCAGCTTT-GGTGTGATAATTATCTACGCC
ACTGTTGTGAAACAGCTTT-ACATGGGGTTCAGCTTCTAACTGTCCATTGACTTGGACAA
TTTT-TGACATTT--GACCTC
>Lepista_panaeola_489
CATTATTGAATAAACTTGGTCGGGTTGCTGCTGGCTTTTCGGAGCATGTGCACGCCTGCC
ACCATTTTT-ACCACCTGTGCACTCTTTGTAGATCTAGAATATCTCTCGAGGAAACTCGG
TTTGAGAGATGCTGTGCGCAAGCC--AGCTTCTCTTGCATTCTAGGTCTATGTATT-ATT
ATACCCCATAC-TATATTTCAGAATGTCATTAATGGGCCTTG--TGCCTTTAAATTAATA
CAACTTTCAACAACGGATCTCTTGGCTCTCGCATCGATGAAGAACGCAGCGAAATGCGAT
AAGTAATGTGAATTGCAGAATTCAGTGAATCATCGAATCTTTGAACGCACCTTGCGCTCC
TTGGTATTCCGAGGAGCATGCCTGTTTGAGTGTCATTAAATTCTCAACCTTTTCAGCTTT
TGCAAGTTGAATTTGGCTTGGATGTGGAGGTT---GCGGGCTTCTCA-GAAGTCGGCTCT
TCTTAAATGCATTAGCGGAACCTTTGTGGACCAGCTTT-GGTGTGATAATTATCTACGCC
ACTGTTGTGAAACAGCTTT-ACATGGGGTTCAGCTTCTAACTGTCCATTGACTTGGACAA
TTTT-TGACATTT--GACCTC
>Lepista_panaeola_515
CATTATTGAATAAACTTGGTCGGGTTGCTGCTGGCTTTTCGGAGCATGTGCACGCCTGCC
ACCATTTTT-ACCACCTGTGCACTCTTTGTAGATCTAGAATATCTCTCGAGGAAACTCGG
TTTGAGAGATGCTGTGCGCAAGCC--AGCTTCTCTTGCATTCTAGGTCTATGTATT-ATT
ATACCCCATAC-TATATTTCAGAATGTCATTAATGGGCCTTG--TGCCTTTAAATTAATA
CAACTTTCAACAACGGATCTCTTGGCTCTCGCATCGATGAAGAACGCAGCGAAATGCGAT
AAGTAATGTGAATTGCAGAATTCAGTGAATCATCGAATCTTTGAACGCACCTTGCGCTCC
TTGGTATTCCGAGGAGCATGCCTGTTTGAGTGTCATTAAATTCTCAACCTTTTCAGCTTT
TGCAAGTTGAATTTGGCTTGGATGTGGAGGTT---GCGGGCTTCTCA-GAAGTCGGCTCT
TCTTAAATGCATTAGCGGAACCTTTGTGGACCAGCTTT-GGTGTGATAATTATCTACGCC
ACTGTTGTGAAACAGCTTT-ACATGGGGTTCAGCTTCTAACTGTCCATTGACTTGGACAA
TTTT-TGACATTT--GACCTC
>Lepista_panaeola_739
CATTATTGAATAAACTTGGTCGGGTTGCTGCTGGCTTTTCGGAGCATGTGCACGCCTGCC
ACCATTTTT-ACCACCTGTGCACTCTTTGTAGATCTAGAATATCTTTCGAGGAAACTCGG
TTTGAGAGATGCTGTGCGCAAGCC--AGCTTCTCTTGCATTCTAGGTCTATGTATT-ATT
ATACCCCATAC-TATATTTCAGAATGTCATTAATGGGCCTTG--TGCCTTTAAATTAATA
CAACTTTCAACAACGGATCTCTTGGCTCTCGCATCGATGAAGAACGCAGCGAAATGCGAT
AAGTAATGTGAATTGCAGAATTCAGTGAATCATCGAATCTTTGAACGCACCTTGCGCTCC
TTGGTATTCCGAGGAGCATGCCTGTTTGAGTGTCATTAAATTCTCAACCTTTTCAGCTTT
TGCAAGTTGAATTTGGCTTGGATGTGGAGGTT---GCGGGCTTCTCA-GAAGTCGGCTCT
TCTTAAATGCATTAGCGGAACCTTTGTGGACCAGCTTT-GGTGTGATAATTATCTACGCC
ACTGTTGTGAAACAGCTTT-ACATGGGGTTCAGCTTCTAACTGTCCATTGACTTGGACAA
TTTT-TGACATTTT-GACCTC
>Lepista_saeva_117
CATTATTGAATAAACTTGGTTGGGTTG-TGCTGGCTTTTCGGAGCATGTGCATGCCTAGC
GCCATTTTT-ACCACCTGTGCACATTTTGTAGATTTGAAACAATTCTCGAGGAAACTCGG
TTTGAGGAATGCTGTGCGGAAGCTT-AGCTTTTCTTGTGTTCCAAGTCTATGTTTTTA-T
ATACCCCATAAGAATGTAATAGAATGTCATTAATGGGC-TTTGTTGCCTTTAAATTAATA
CAACTTTCAACAACGGATCTCTTGGTTCTCGCATCGATGAAGAACGCAGCGAAATGCGAT
AAGTAATGTGAATTGCAGAATTCAGTGAATCATCGAATCTTTGAACGCACCTTGCGCTCC
TTGGTATTCCGAGGAGCATGCCTGTTTGAGTGTCATTAAATTCTCAACCTTTCCAGCTTT
TGCAAGTTGGATT-GGCTTGGATGTGGAGGGTTTTGCGGGCTTCTCA-GAAGTCGGCTCC
TCTTAAATGCATTAGCAGAACCTTTGTGGACCAGCTTT-GGTGTGATAATTATCTATGCC
ATTGTTGTAAAGCAGCTTTTATATGGGGTTCAGCTTCTAATAGTCCATTGACTTGGACAA
TTTC-TGACATTT--GACCTC
>Lepista_saeva_974
CATTATTGAATAAACTTGGTTGGGTTG-TGCTGGCTTTTCGGAGCATGTGCATGCCTAGC
ACCATTTTT-ACCACCTGTGCACATTTTGTAGATTTGAAACAATTCTCGAGGAAACTCGG
TTTGAGGAATGCTGTGCGGAAGCTT-AGCTTTTCTTGTGTTCCAAGTCTATGTTTTTA-T
ATACCCCATAAGAATGTAATAGAATGTCATTAATGGGC-TTTGTTGCCTTTAAATTAATA
CAACTTTCAACAACGGATCTCTTGGTTCTCGCATCGATGAAGAACGCAGCGAAATGCGAT
AAGTAATGTGAATTGCAGAATTCAGTGAATCATCGAATCTTTGAACGCACCTTGCGCTCC
TTGGTATTCCGAGGAGCATGCCTGTTTGAGTGTCATTAAATTCTCAACCTTTCCAGCTTT
TGCAAGTTGGATT-GGCTTGGATGTGGAGGGTTTTGCGGGCTTCTCA-GAAGTCGGCTCC
TCTTAAATGCATTAGCAGAACCTTTGTGGACCAGCTTT-GGTGTGATAATTATCTATGCC
ATTGTTGTAAAGCAGCTTTTATATGGGGTTCAGCTTCTAATAGTCCATTGACTTGGACAA
TTTC-TGACATTTT-GACCTC
>Lepista_saeva_975
CATTATTGA-TAAACTTGGTTGGGTTG-TGCTGGCTTTTCGGAGCATGTGCATGCCTAGC
GCCATTTTT-ACCACCTGTGCACATTTTGTAGATTTGAAACAATTCTCGAGGAAACTCGG
TTTGAGGAATGCTGTGCGGAAGCTT-AGCTTTTCTTGTGTTCCAAGTCTATGTTTTTA-T
ATACCCCATAAGAATGTAATAGAATGTCATTAATGGGC-TTTGTTGCCTTTAAATTAATA
CAACTTTCAACAACGGATCTCTTGGTTCTCGCATCGATGAAGAACGCAGCGAAATGCGAT
AAGTAATGTGAATTGCAGAATTCAGTGAATCATCGAATCTTTGAACGCACCTTGCGCTCC
TTGGTATTCCGAGGAGCATGCCTGTTTGAGTGTCATTAAATTCTCAACCTTTCCAGCTTT
TGCAAGTTGGATT-GGCTTGGATGTGGAGGGTTTTGCGGGCTTCTCA-GAAGTCGGCTCC
TCTTAAATGCATTAGCAGAACCTTTGTGGACCAGCTTT-GGTGTGATAATTATCTATGCC
ATTGTTGTAAAGCAGCTTTTATATGGGGTTCAGCTTCTAATAGTCCATTGACTTGGACAA
TTTC-TGACATTTT-GACCTC
>Lepista_sordida_169
CATTATTGAATAAACTTGGTTGGGTTG-TGCTGGCTTTTTGGAGCATGTGCACGCCTAGC
GCCATTTTT-ACCACCTGTGCACCTTTTGTAGATTTGAAACAACTCTCGAGGAAACTCGG
TTTGAGGAATGCTGTGTGCAAACAT-GGCTTTCCTTGTGTTTCAAGTCTATGTTTTTATT
ATACCCCATAAGAATGTAATAGAATGTTATTAATGGGC-TTTA-TGCCTTTAAATTAATA
CAACTTTCAACAACGGATCTCTTGGCTCTCGCATCGATGAAGAACGCAGCGAAATGCGAT
AAGTAATGTGAATTGCAGAATTCAGTGAATCATCGAATCTTTGAACGCACCTTGCGCTCC
TTGGTATTCCGAGGAGCATGCCTGTTTGAGTGTCATTAAATTCTCAACCTTTTCAGCTTT
TGCAAGTTGGATT-GGCTTGGATGTGGAGGTTATTGCGGGCTTCTCTAGAAGTCGGCTCC
TCTTAAATGCATTAGCGGAACCTTTGTGGACCAGCTTTTGGTGTGATAATTATCTACGCC
ATGGTTGTGAAGCAGCTTTAACATGGGGTTCAGCTTCTAACAGTCCATTGACTTGGACAA
ATTTATGACATTAT-GACCTC
>Lepista_sordida_40
CATTATTGAATAAACTTGGTTGGGTTG-TGCTGGCTTTTTGGAGCATGTGCACGCCTAGC
GCCATTTTT-ACCACCTGTGCACCTTTTGTAGATTTGAAACAACTCTCGAGGAAACTCGG
TTTGAGGAATGCTGTGTGCAAACAT-GGCTTTCCTTGTGTTTCAAGTCTATGTTTTTATT
ATACCCCATAAGAATGTAATAGAATGTTATTAATGGGC-TTTA-TGCCTTTAAATTAATA
CAACTTTCAACAACGGATCTCTTGGCTCTCGCATCGATGAAGAACGCAGCGAAATGCGAT
AAGTAATGTGAATTGCAGAATTCAGTGAATCATCGAATCTTTGAACGCACCTTGCGCTCC
TTGGTATTCCGAGGAGCATGCCTGTTTGAGTGTCATTAAATTCTCAACCTTTTCAGCTTT
TGCAAGTTGGATT-GGCTTGGATGTGGAGGTTATTGCGGGCTTCTCTAGAAGTCGGCTCC
TCTTAAATGCATTAGCGGAACCTTTGTGGACCAGCTTTTGGTGTGATAATTATCTACGCC
ATGGTTGTGAAGCAGCTTTAACATGGGGTTCAGCTTCTAACAGTCCATTGACTTGGACAA
ATTTATGACATTTTTGACCTC
>Lepista_sordida_831
CATTATTGAATAAACTTGGTTGGGTTG-TGCTGGCTTTTTGGAGCATGTGCACGCCTAGC
GCCATTTTT-ACCACCTGTGCACCTTTTGTAGATTTGAAACAACTCTCGAGGAAACTCGG
TTTGAGGAATGCTGTGTGCAAACAT-GGCTTTCCTTGTGTTTCAAGTCTATGTTTTTATT
ATACCCCATAAGAATGTAATAGAATGTTATTAATGGGC-TTTA-TGCCTTTAAATTAATA
CAACTTTCAACAACGGATCTCTTGGCTCTCGCATCGATGAAGAACGCAGCGAAATGCGAT
AAGTAATGTGAATTGCAGAATTCAGTGAATCATCGAATCTTTGAACGCACCTTGCGCTCC
TTGGTATTCCGAGGAGCATGCCTGTTTGAGTGTCATTAAATTCTCAACCTTTTCAGCTTT
TGCAAGTTGGATT-GGCTTGGATGTGGAGGTTATTGCGGGCTTCTCTAGAAGTCGGCTCC
TCTTAAATGCATTAGCGGAACCTTTGTGGACCAGCTTTTGGTGTGATAATTATCTACGCC
ATGGTTGTGAAGCAGCTTTAACATGGGGTTCAGCTTCTAACAGTCCATTGACTTGGACAA
ATTTATGACATTTTTGACCTC
>Lepista_sordida_832
CATTATTGAATAAACTTGGTTGGGTTG-TGCTGGCTTTTTGGAGCATGTGCACACCTAGC
GCCATTTTT-ACCACCTGTGCACCTTTTGTAGATTTGAAACAACTCTCGAGGAAACTCGG
TTTGAGGAATGCTGTGTGCAAACAT-GGCTTTCCTTGTGTTTCAAGTCTATGTTTTTATT
ATACCCCATAAGAATGTAATAGAATGTTATTAATGGGC-TTTA-TGCCTTTAAATTAATA
CAACTTTCAACAACGGATCTCTTGGCTCTCGCATCGATGAAGAACGCAGCGAAATGCGAT
AAGTAATGTGAATTGCAGAATTCAGTGAATCATCGAATCTTTGAACGCACCTTGCGCTCC
TTGGTATTCCGAGGAGCATGCCTGTTTGAGTGTCATTAAATTCTCAACCTTTTCAGCTTT
TGCAAGTTGGATT-GGCTTGGATGTGGAGGTTATTGCGGGCTTCTCTAGAAGTCGGCTCC
TCTTAAATGCATTAGCGGAACCTTTGTGGACCAGCTTTTGGTGTGATAATTATCTACGCC
ATGGTTGTGAAGCAGCTTTAACATGGGGTTCAGCTTCTAACAGTCCATTGACTTGGACAA
ATTTATGACATTTTTGACCTC
>Lepista_sordida_916
CATTATTGAATAAACTTGGTTGGGTTG-TGCTGGCTTTTTGGAGCATGTGCACGCCTAGC
GCCATTTTT-ACCACCTGTGCACCTTTTGTAGATTTGAAACAACTCTCGAGGAAACTCGG
TTTGAGGAATGCTGTGTGCAAACAT-GGCTTTCCTTGTGTTTCAAGTCTATGTTTTTATT
ATACCCCATAAGAATGTAATAGAATGTTATTAATGGGC-TTTA-TGCCTTTAAATTAATA
CAACTTTCAACAACGGATCTCTTGGCTCTCGCATCGATGAAGAACGCAGCGAAATGCGAT
AAGTAATGTGAATTGCAGAATTCAGTGAATCATCGAATCTTTGAACGCACCTTGCGCTCC
TTGGTATTCCGAGGAGCATGCCTGTTTGAGTGTCATTAAATTCTCAACCTTTTCAGCTTT
TGCAAGTTGGATT-GGCTTGGATGTGGAGGTTATTGCGGGCTTCTCTAGAAGTCGGCTCC
TCTTAAATGCATTAGCGGAACCTTTGTGGACCAGCTTTTGGTGTGATAATTATCTACGCC
ATGGTTGTGAAGCAGCTTTAACATGGGGTTCAGCTTCTAACAGTCCATTGACTTGGACAA
ATTTATGACATTTTTGACCTC
>Lepista_sordida_921
CATTATTGAATAAACTTGGTTGGGTTG-TGCTGGCTTTTTGGAGCATGTGCACGCCTAGC
GCCATTTTT-ACCACCTGTGCACCTTTTGTAGATTTGAAACAACTCTCGAGGAAACTCGG
TTTGAGGAATGCTGTGTGCAAACAT-GGCTTTCCTTGTGTTTCAAGTCTATGTTTTTATT
ATACCCCATAAGAATGTAATAGAATGTTATTAATGGGC-TTTA-TGCCTTTAAATTAATA
CAACTTTCAACAACGGATCTCTTGGCTCTCGCATCGATGAAGAACGCAGCGAAATGCGAT
AAGTAATGTGAATTGCAGAATTCAGTGAATCATCGAATCTTTGAACGCACCTTGCGCTCC
TTGGTATTCCGAGGAGCATGCCTGTTTGAGTGTCATTAAATTCTCAACCTTTTCAGCTTT
TGCAAGTTGGATT-GGCTTGGATGTGGAGGTTATTGCGGGCTTCTCTAGAAGTCGGCTCC
TCTTAAATGCATTAGCGGAACCTTTGTGGACCAGCTTTTGGTGTGATAATTATCTACGCC
ATGGTTGTGAAGCAGCTTTAACATGGGGTTCAGCTTCTAACAGTCCATTGACTTGGACAA
ATTTATGACATTTTTGACCTC
>Lepista_spone_160
CATTATTGAATAAATTTGGTTGGGTTG-TGCTGGCTTTTCGGAGCATGTGCATGCCTAGC
GCCATTTTT-ACCACCTGTGCACATTTTGTAGATTTGAAACAACTCTCGAGGAAACTCGG
TTTGAGGAATGCTATGCGAAA-GCTTAGCTTTTCTTGTGTTTCAAGTCTATGTTTTTA-T
ATACCCCATAAGAATGTAATAGAATGTCATTAATGGGC-TTTATTGCCTTTAAATTAATA
CAACTTTCAACAACGGATCTCTTGGTTCTCGCATCGATGAAGAACGCAGCGAAATGCGAT
AAGTAATGTGAATTGCAGAATTCAGTGAATCATCGAATCTTTGAACGCACCTTGCGCTCC
TTGGTATTCCGAGGAGCATGCCTGTTTGAGTGTCATTAAATTCTCAACCTTTTCAGCTTT
TGCGAGTTGGATT-GGCTTGGATGTGGAGGTTTTTGCAGGCTTCTCA-GAAGTCAGCTCC
TCTTAAATGCATTAGCGGAACCTTTGTGGACCAGCTTT-GGTGTGATAATTATCTATGCC
ATGGTTGTGAAGCAGCTT-AATATGGGGTTCAGCTTCTAACAGTCCATTGACTTGGACAA
TTTC-TGACATAT--GACCTC
>Lepista_spone_249
CATTATTGAATAAATTTGGTTGGGTTG-TGCTGGCTTTTCGGAGCATGTGCATGCCTAGC
GCCATTTTT-ACCACCTGTGCACATTTTGTAGATTTGAAACAACTCTCGAGGAAACTCGG
TTTGAGGAATGCTATGCGAAA-GCTTAGCTTTTCTTGTGTTTCAAGTCTATGTTTTTA-T
ATACCCCATAAGAATGTAATAGAATGTCATTAATGGGC-TTTATTGCCTTTAAATTAATA
CAACTTTCAACAACGGATCTCTTGGTTCTCGCATCGATGAAGAACGCAGCGAAATGCGAT
AAGTAATGTGAATTGCAGAATTCAGTGAATCATCGAATCTTTGAACGCACCTTGCGCTCC
TTGGTATTCCGAGGAGCATGCCTGTTTGAGTGTCATTAAATTCTCAACCTTTTCAGCTTT
TGCGAGTTGGATT-GGCTTGGATGTGGAGGTTTTTGCAGGCTTCTCA-GAAGTCAGCTCC
TCTTAAATGCATTAGCGGAACCTTTGTGGACCAGCTTT-GGTGTGATAATTATCTATGCC
ATGGTTGTGAAGCAGCTT-ATTATGGGGTTCAGCTTCTAACAGTCCATTGACTTGGACAA
TTTC-TGACATTT--GACCTC
>Lepista_spone_454
CATTATTGAATAAATTTGGTTGGGTTG-TGCTGGCTTTTCGGAGCATGTGCATGCCTAGC
GCCATTTTT-ACCACCTGTGCACATTTTGTAGATTTGAAACAACTCTCGAGGAAACTCGG
TTTGAGGAATGCTATGCGAAA-GCTTAGCTTTTCTTGTGTTTCAAGTCTATGTTTTTA-T
ATACCCCATAAGAATGTAATAGAATGTCATTAATGGGC-TTTATTGCCTTTAAATTAATA
CAACTTTCAACAACGGATCTCTTGGTTCTCGCATCGATGAAGAACGCAGCGAAATGCGAT
AAGTAATGTGAATTGCAGAATTCAGTGAATCATCGAATCTTTGAACGCACCTTGCGCTCC
TTGGTATTCCGAGGAGCATGCCTGTTTGAGTGTCATTAAATTCTCAACCTTTTCAGCTTT
TGCGAGTTGGATT-GGCTTGGATGTGGAGGTTTTTGCAGGCTTCTCA-GAAGTCAGCTCC
TCTTAAATGCATTAGCGGAACCTTTGTGGACCAGCTTT-GGTGTGATAATTATCTATGCC
ATGGTTGTGAAGCAGCTT-AATATGGGGTTCAGCTTCTAACAGTCCATTGACTTGGACAA
TTTC-TGACATTT--GACCTC
>Lepista_spone_917
CATTATTGA-TAAATTTGGTTGGGTTG-TGCTGGCTTTTCGGAGCATGTGCATGCCTAGC
GCCATTTTT-ACCACCTGTGCACATTTTGTAGATTTGAAACAACTCTCGAGGAAACTCGG
TTTGAGGAATGCTATGCGAAA-GCTTAGCTTTTCTTGTGTTTCAAGTCTATGTTTTTA-T
ATACCCCATAAGAATGTAATAGAATGTCATTAATGGGC-TTTATTGCCTTTAAATTAATA
CAACTTTCAACAACGGATCTCTTGGTTCTCGCATCGATGAAGAACGCAGCGAAATGCGAT
AAGTAATGTGAATTGCAGAATTCAGTGAATCATCGAATCTTTGAACGCACCTTGCGCTCC
TTGGTATTCCGAGGAGCATGCCTGTTTGAGTGTCATTAAATTCTCAACCTTTTCAGCTTT
TGCGAGTTGGATT-GGCTTGGATGTGGAGGTTTTTGCAGGCTTCTCA-GAAGTCAGCTCC
TCTTAAATGCATTAGCGGAACCTTTGTGGACCAGCTTT-GGTGTGATAATTATCTATGCC
ATGGTTGTGAAGCAGCTT-ATTATGGGGTTCAGCTTCTAACAGTCCATTGACTTGGACAA
TTTC-TGACATTTT-GACCTC
>Lepista_spone_918
CATTATTGA-TAAATTTGGTTGGGTTG-TGCTGGCTTTTCGGAGCATGTGCATGCCTAGC
GCCATTTTT-ACCACCTGTGCACATTTTGTAGATTTGAAACAACTCTCGAGGAAACTCGG
TTTGAGGAATGCTATGCGAAA-GCTTAGCTTTTCTTGTGTTTCAAGTCTATGTTTTTA-T
ATACCCCATAAGAATGTAATAGAATGTCATTAATGGGC-TTTATTGCCTTTAAATTAATA
CAACTTTCAACAACGGATCTCTTGGTTCTCGCATCGATGAAGAACGCAGCGAAATGCGAT
AAGTAATGTGAATTGCAGAATTCAGTGAATCATCGAATCTTTGAACGCACCTTGCGCTCC
TTGGTATTCCGAGGAGCATGCCTGTTTGAGTGTCATTAAATTCTCAACCTTTTCAGCTTT
TGCGAGTTGGATT-GGCTTGGATGTGGAGGTTTTTGCAGGCTTCTCA-GAAGTCAGCTCC
TCTTAAATGCATTAGCGGAACCTTTGTGGACCAGCTTT-GGTGTGATAATTATCTATGCC
ATGGTTGTGAAGCAGCTT-ATTATGGGGTTCAGCTTCTAACAGTCCATTGACTTGGACAA
TTTC-TGACATTTT-GACCTC
>Lepista_sptwo_956
CATTATTGAATAAACTTGGTTGGGTTGCTGCTGGCTTCTAGGAGCATGTGCACACCTGCT
ACCATTTTTTACCACCTGTGCACCTTTTGTAGATCTGGAATAATCCTCGAGGAAACTCGG
TTTGAGGGATGCTGCGCGCAA-GCC-AGCTTCTCTTGCATTCTAGGTCTATGTTTT-A-T
ATACCCCATATCTATATTTTAGAATGTCATTAATGGGC-TTT-TTGCCTTTAAATTAATA
CAACTTTCAACAACGGATCTCTTGGCTCTCGCATCGATGAAGAACGCAGCGAAATGCGAT
AAGTAATGTGAATTGCAGAATTCAGTGAATCATCGAATCTTTGAACGCACCTTGCGCTCC
TTGGTATTCCGAGGAGCATGCCTGTTTGAGTGTCATTAAATTCTCAACCTTTTCAACTTT
TACAAGTTGAAATTGGCTTGGATGTGGGGGCT---GCGGGCTTCTCA-GAAGTCGGCTCC
TCTTAAATATATTAGCGGAACCTTTGTGGACCAGCTCT-GGTGTGATAATTATCTACGCC
ATTGCCGTGAAGCAGCTTT-ACATGGGGTTCAGCTTCTAATCGTCTATTAACTTGGACAA
TCTT-TGACATTT--GACCTC
>Lepista_sptwo_108
CATTATTGAATAAACTTGGTTGGGTTGCTGCTGGCTTCTAGGAGCATGTGCACACCTGCT
ACCATTTTTTACCACCTGTGCACCTTTTGTAGATCTGGAATAATCCTCGAGGAAACTCGG
TTTGAGGGATGCTGCGCGCAA-GCC-AGCTTCTCTTGCATTCTAGGTCTATGTTTT-A-T
ATACCCCATATCTATATTTTAGAATGTCATTAATGGGC-TTT-TTGCCTTTAAATTAATA
CAACTTTCAACAACGGATCTCTTGGCTCTCGCATCGATGAAGAACGCAGCGAAATGCGAT
AAGTAATGTGAATTGCAGAATTCAGTGAATCATCGAATCTTTGAACGCACCTTGCGCTCC
TTGGTATTCCGAGGAGCATGCCTGTTTGAGTGTCATTAAATTCTCAACCTTTTCAACTTT
TACAAGTTGAAATTGGCTTGGATGTGGGGGCT---GCGGGCTTCTCA-GAAGTCGGCTCC
TCTTAAATATATTAGCGGAACCTTTGTGGACCAGCTCT-GGTGTGATAATTATCTACGCC
ATTGCCGTGAAGCAGCTTT-ACATGGGGTTCAGCTTCTAATCGTCTATTAACTTGGACAA
TCTT-TGACATT---GACCTC
