# Supplementary material for: Evaluation of five regions as DNA barcodes for identification of Lepista species (Tricholomataceae, Basidiomycota) from China
Source: PeerJ. 2019 Jul 15;7:e7307. doi: 10.7717/peerj.7307 (PMC6637932; doi:10.7717/peerj.7307)
Supplement: Supplemental Information 3 [file peerj-07-7307-s003.fas]

>Lepista_densifolia_103
ATG-ATGT-TGGTCTGCACATTTGACTT-GAGTTGAAATAGAGCTTT-GCTCGTGAACCA
AATCAGGTGGGCTTGGCTGTCTTTGCGGAAATGCTTTGGCGGCTTGTCTACGAATTGTAA
TCATAATATGGGCGGGGGTGAATCCTTTGCAGACGACTTGAATGGGAACGGGGTACTGTA
AGCGGTAGAGTAGCCTTGTTGCTACGATCCGCTGAGGTTAAGCCCTTGTTCTAAAGATTT
GTTCAACTAT--GTTGGACTCTTTC----TCTCTTATTTTTCCTTATCATGCACTCACTT
GAGGGCTGGTCATCTT-AACTTGTGT--CCTGGTGCTGGCATGTGAAGGGGAA----ACA
GATTG-AT---AG-TT--GACTTGATTA-GCTTA-ATGTA--GCCTCTTGTTTAGATTGA
CTGTT---TTTGAAGGATCAAAAGGGCTTTGATGAAGTA
>Lepista_irina_499
ATGCATGT-TGGTCTGCACATTTGACTT-GAGTTGAA-TAGAGCTTT-GCTCGTGAACCA
AATCAGGTGGGCTTGGCTGTCTTTGCGGAAATGCTTTGGCGGCTTGTCTACGAATTGTAA
TCATAATATGGGCGGGGGTGAATCCTTTGCAGACGACTTGAATGGGAACGGGGTACTGTA
AGCGGTAGAGTAGCCTTGTTGCTACGATCCGCTGAGGTTAAGCCCTTGTTCTAAAGATTT
GTTCAACTTT--GTTGAACTCTTTC----TCTCTTTTTTT-CCTTACCATGCACTCGCTT
AAGGGCCGGTCATTTT-GACTT-TGC--ACTGGTGGTGGCATGT-AG---------ATGG
GATTGTTGGTCAATAACCT-----------GCCTGCTTGAT-TAGAAAGTTAATCAA--G
ACAGTCAGGTT-AAAGACTAAAGGGA----AGTAAGTAA
>Lepista_irina_500
ATGCATGT-TGGTCTGCACATTTGACTT-GAGTTGAA-TAGAGCTTT-GCTCGTGAACCA
AATCAGGTGGGCTTGGCTGTCTTTGCGGAAATGCTTTGGCGGCTTGTCTACGAATTGTAA
TCATAATATGGGCGGGGGTGAATCCTTTGCAGACGACTTGAATGGGAACGGGGTACTGTA
AGCGGTAGAGTAGCCTTGTTGCTACGATCCGCTGAGGTTAAGCCCTTGTTCTAAAGATTT
GTTCAACTTT--GTTGAACTCTTTC----TCTCTTTTTTT-CCTTACCATGCACTCGCTT
AAGGGCCGGTCATTTT-GACTT-TGC--ACTGGTGGTGGCATGT-AG---------ATGG
GATTGTTGGTCAATAACCT-----------GCCTGCTTGAT-TAGAAAGTTAATCAA--G
ACAGTCAGGTT-AAAGACTAAAGGGA----AGTAAGTAA
>Lepista_nuda_176
ATG-A-GT-TGGTC-GCACATTTGACTT-GAGTTGAA-TAGAGCTTT-GCTCGTGAACCA
AATCAGGTGGGCTTGGCTGTCTTTGCGGAAATGCTTTGGCAGCTTGTCTACGAATTGTAA
TCATAATATGGGCGGGGGTGAATCCTTTGCAGACGACTTGAATGGGAACGGGGTACTGTA
AGCGGTAGAGTAGCCTTGTTGCTACGATCCGCTGAGGTTAAGCCCTTGTTCTAAAGATTT
GTTCAACTTT--GTTGAACTATTC-----TCTCTTTTTTCCCCTTCTCATGCAGTCACTT
GAGGGCCGGTCTTTCT-GACTTGTGT--ACCAGTGGTGGCATGTGAA---------TCCG
GATTAAGACA----GGGATGATCCA-AAAGGTAAGGTAAA---GTAAAGGTAAGTAAA-G
TAAGTAAGGTT-AGAAGTAGTAGCCAGTT-TGTAAGTAA
>Lepista_nuda_51
ATGCATGCATGGTCTGCACATTTGACTTAGAGTTGAAATAGAGCTTT-GCTCGTGAACCA
AATCAGGTGGGCTTGGCTGTCTTTGCGGAAATGCTTTGGCAGCTTGTCTACGAATTGTAA
TCATAATATGGGCGGGGGTGAATCCTTTGCAGACGACTTGAATGGGAACGGGGTACTGTA
AGCGGTAGAGTAGCCTTGTTGCTACGATCCGCTGAGGTTAAGCCCTTGTTCTAAAGATTT
GTTCAACTTT--GTTGAACTATTC-----TCTCTTTTTTCCCCTTCTCATGCAGTCACTT
GAGGGCCGGTCTTTCT-GACTTGTGT--ACCAGTGGTGGCATGTGAA---------TCCG
GATTAAGACA----GGGATGATCCA-AAAGGTAAGGTAAA---GTAAAGGTAAGTAAA-G
TAAGTAAGGTT-AGAAGTAGTAGCCAGTT-TGTAAGTAA
>Lepista_nuda_546
ATG-ATGT-TGGTCCGCACATTTGACTT-GAGTTGAA-TAGAGCTTT-GCTCGTGAACCA
AATCAGGTGGGCTTGGCTGTCTTTGCGGAAATGCTTTGGCAGCTTGTCTACGAATTGTAA
TCATAATATGGGCGGGGGTGAATCCTTTGCAGACGACTTGAATGGGAACGGGGTACTGTA
AGCGGTAGAGTAGCCTTGTTGCTACGATCCGCTGAGGTTAAGCCCTTGTTCTAAAGATTT
GTTCAACTTT--GTTGAACTATTC-----TCTCTTTTTTCCCCTTCTCATGCAGTCACTT
GAGGGCCGGTCTTTCT-GACTTGTGT--ACCAGTGGTGGCATGTGAA---------TCCG
GATTAAGACA----GGGATGATCCA-AAAGGTAAGGTAAA---GTAAAGGTAAGTAAA-G
TAAGTAAGGTT-AGAAGTAGTAGCCAGTT-TGTAAGTAA
>Lepista_nuda_550
ATG-A-GT-TGGTCCGCACATTTGACTT-GAGTTGAA-TAGAGCTTT-GCTCGTGAACCA
AATCAGGTGGGCTTGGCTGTCTTTGCGGAAATGCTTTGGCAGCTTGTCTACGAATTGTAA
TCATAATATGGGCGGGGGTGAATCCTTTGCAGACGACTTGAATGGGAACGGGGTACTGTA
AGCGGTAGAGTAGCCTTGTTGCTACGATCCGCTGAGGTTAAGCCCTTGTTCTAAAGATTT
GTTCAACTTT--GTTGAACTATTC-----TCTCTTTTTTCCCCTTCTCATGCAGTCACTT
GAGGGCCGGTCTTTCT-GACTTGTGT--ACCAGTGGTGGCATGTGAA---------TCCG
GATTAAGACA----GGGATGATCCA-AAAGGTAAGGTAAA---GTAAAGGTAAGTAAA-G
TAAGTAAGGTT-AGAAGTAGTAGCCAGTT-TGTAAGTAA
>Lepista_nuda_728
ATG-ATGT-TGGTCCGCACATTTGACTT-GAGTTGAA-TAGAGCTTT-GCTCGTGAACCA
AATCAGGTGGGCTTGGCTGTCTTTGCGGAAATGCTTTGGCAGCTTGTCTACGAATTGTAA
TCATAATATGGGCGGGGGTGAATCCTTTGCAGACGACTTGAATGGGAACGGGGTACTGTA
AGCGGTAGAGTAGCCTTGTTGCTACGATCCGCTGAGGTTAAGCCCTTGTTCTAAAGATTT
GTTCAACTTT--GTTGAACTATTC-----TCTCTTTTTTCCTCTTCTCATGCAGTCACTT
GAGGGCCGGTCTTTCT-GACTTGTGT--ACCAGTGGTGGCATGTGAA---------TCCG
GATTAAGACA----GGGATGATCCA-AAAGGTAAGGTAAA---GTAAAGGTAAGTAAA-G
TAAGTAAGGTT-AGAAGTAGTAGCCAGTT-TGTAAGTAA
>Lepista_panaeola_179
ATGCGTGT-TGGTCCGCACATTTGACTT-GAGTTGAAATAGAGCTTT-GCTCGTGAACCA
AATCTGGTGGGCTTGGCTGTCTTTGCGGAAATGCTTTGGCGGCTTGTCTACGAATTGTAA
TCATAATATGGGCGGGGGTGAATCCTTTGCAGACGACTTGAATGGGAACGGGGTACTGTA
AGCGGTAGAGTAGCCTTGTTGCTACGATCCGCTGAGGTTAAGCCCTTGTTCTAAAGATTT
GTTCAACTAT--GTTGGACTCTTT-----TCTCTTTCTTTTCCTTATCATGCACTCACTT
GAGGGCTGGTCATCTT-GACTTGTGC--CCTGGTGCTGGCATGTGAAGTGGAAG--AATA
GATTATAGATTAGCTTA-ACAATAATGGTAATGG-GTACT--GGGTACTATTAAGATTGG
TAGATAGATTAGAAGGGTCAAAAGGGGTTTAATGAAGTA
>Lepista_panaeola_1061
ATG-ATGT-TGGTCCGCACATTTGACTT-GAGTTGAAATAGAGCTTT-GCTCGTGAACCA
AATCTGGTGGGCTTGGCTGTCTTTGCGGAAATGCTTTGGCGGCTTGTCTACGAATTGTAA
TCATAATATGGGCGGGGGTGAATCCTTTGCAGACGACTTGAATGGGAACGGGGTACTGTA
AGCGGTAGAGTAGCCTTGTTGCTACGATCCGCTGAGGTTAAGCCCTTGTTCTAAAGATTT
GTTCAACTAT--GTTGGACTCTTT-----TCTCTTTCTTTTCCTTATCATGCACTCACTT
GAGGGCTGGTCATCTT-GACTTGTGC--CCTGGTGCTGGCATGTGAAGTGGAAG--AATA
GATTATAGATTAGCTTA-ACAATAATGGTAATGG-GTACT--GGGTACTATTAAGATTGG
TAGATAGATTAGAAGGGTCAAAAGGGGTTTAATGAAGTA
>Lepista_panaeola_489
A-GAAGGT-TGATCCGCACATTTGACTT-GAGTTGAAATAGAGCTTT-GCTCGTGAACCA
AATCTGGTGGGCTTGGCTGTCTTTGCGGAAATGCTTTGGCGGCTTGTCTACGAATTGTAA
TCATAATATGGGCGGGGGTGAATCCTTTGCAGACGACTTGAATGGGAACGGGGTACTGTA
AGCGGTAGAGTAGCCTTGTTGCTACGATCCGCTGAGGTTAAGCCCTTGTTCTAAAGATTT
GTTCAACTAT--GTTGGACTCTTT-----TCTCTTTCTTTTCCTTATCATGCACTCACTT
GAGGGCTGGTCATCTT-GACTTGTGC--CCTGGTGCTGGCATGTGAAGTGGAAG--AATA
GATTATAGATTAGCTTA-ACAATAATGGTAATGG-GTACT--GGGTACTATTAAGATTGG
TAGATAGATTAGAAGGGTCAAAAGGGGTTTAATGAAGTA
>Lepista_panaeola_515
ATG-ATGT-TGGTCCGCACATTTGACTT-GAGTTGAAATAGAGCTTT-GCTCGTGAACCA
AATCTGGTGGGCTTGGCTGTCTTTGCGGAAATGCTTTGGCGGCTTGTCTACGAATTGTAA
TCATAATATGGGCGGGGGTGAATCCTTTGCAGACGACTTGAATGGGAACGGGGTACTGTA
AGCGGTAGAGTAGCCTTGTTGCTACGATCCGCTGAGGTTAAGCCCTTGTTCTAAAGATTT
GTTCAACTAT--GTTGGACTCTTT-----TCTCTTTCTTTTCCTTATCATGCACTCACTT
GAGGGCTGGTCATCTT-GACTTGTGC--CCTGGTGCTGGCATGTGAAGTGGAAG--AATA
GATTATAGATTAGCTTA-ACAATAATGGTAATGG-GTACT--GGGTACTATTAAGATTGG
TAGATAGATTAGAAGGGTCAAAAGGGGTTTAATGAAGTA
>Lepista_panaeola_739
ATG-ATGT-TGGTCCGCACATTTGACTT-GAGTTGAAATAGAGCTTT-GCTCGTGAACCA
AATCTGGTGGGCTTGGCTGTCTTTGCGGAAATGCTTTGGCGGCTTGTCTACGAATTGTAA
TCATAATATGGGCGGGGGTGAATCCTTTGCAGACGACTTGAATGGGAACGGGGTACTGTA
AGCGGTAGAGTAGCCTTGTTGCTACGATCCGCTGAGGTTAAGCCCTTGTTCTAAAGATTT
GTTCAACTAT--GTTGGACTCTTT-----TCTCTTTCTTTTCCTTATCATGCACTCACTT
GAGGGCTGGTCATCTT-GACTTGTGC--CCTGGTGCTGGCATGTGAAGTGGAAG--AATA
GATTATAGATTAGCTTA-ACAATAATGGTAATGG-GTACT--GGGTACTATTAAGATTGG
TAGATAGATTAGAAGGGTCAAAAGGGGTTTAATGAAGTA
>Lepista_saeva_117
ATG-ATGT-TGGTCCGCACATTTGACTT-GAGTTGAAATAGAGCTTT-GCTCGTGAACCA
AATCAGGTGGGCTTGGCTGTCTTTGCGGAAATGCTTTGGCAGCTTGTCTACGAATTGTAA
TCATAATATGGGCGGGGGTGAATCCTTTGCAGACGACTTGAATGGGAACGGGGTACTGTA
AGCGGTAGAGTAGCCTTGTTGCTACGATCCGCTGAGGTTAAGCCCTTGTTCTAAAGATTT
GTTCAACTTT--GTTGAACTCTTTT----TCTCTTTTTT--CCTTCTCATGCACTCGCTT
GAGGGCCGGTCTGTTT-GACTTGTGC--ACTCGTGGTGGCATGTGAA---------ACTG
GATTGAAGAT-AGTAAGAAAGTCAA-GGGTGTAATGTAAGTAAGTAAGTAGTAGTATACA
TAAGTCAGTTA-ATCTAATAAGTCAATTT-AGTAAGCAA
>Lepista_saeva_974
ATG-ATGT-TGGTCCGCACATTTGACTT-GAGTTGAAATAGAGCTTT-GCTCGTGAACCA
AATCAGGTGGGCTTGGCTGTCTTTGCGGAAATGCTTTGGCAGCTTGTCTACGAATTGTAA
TCATAATATGGGCGGGGGTGAATCCTTTGCAGACGACTTGAATGGGAACGGGGTACTGTA
AGCGGTAGAGTAGCCTTGTTGCTACGATCCGCTGAGGTTAAGCCCTTGTTCTAAAGATTT
GTTCAACTTT--GTTGAACTCTTTT----TCTCTTTTTTT-CCTTCTCATGCACTCGCTT
GAGGGCCGGTCTGTTT-GACTTGTGC--ACTCGTGGTGGCATGTGAA---------ACTG
GATTGAAGAT-AGTAAGAAAGTCAA-GGGTGTAATGTAAGTAAGTAAGTAGTAGTATACA
TAAGTCAGTTA-ATCTAATAAGTCAATTT-AGTAAGCAA
>Lepista_saeva_975
ATG-ATGT-TGGTCCGCACATTTGACTT-GAGTTGAAATAGAGCTTT-GCTCGTGAACCA
AATCAGGTGGGCTTGGCTGTCTTTGCGGAAATGCTTTGGCAGCTTGTCTACGAATTGTAA
TCATAATATGGGCGGGGGTGAATCCTTTGCAGACGACTTGAATGGGAACGGGGTACTGTA
AGCGGTAGAGTAGCCTTGTTGCTACGATCCGCTGAGGTTAAGCCCTTGTTCTAAAGATTT
GTTCAACTTT--GTTGAACTCTTTTT---TCTCTTTTTT--CCTTCTCATGCACTCGCTT
GAGGGCCGGTCTGTTT-GACTTGTGC--ACTCGTGGTGGCATGTGAA---------ACTG
GATTGAAGAT-AGTAAGAAAGTCAA-GGGTGTAATGTAAGTAAGTAAGTAGTAGTATACA
TAAGTCAGTTA-ATCTAATAAGTCAATTT-AGTAAGCAA
>Lepista_sordida_169
ATG-ATGT-TGGTCCGCACATTTGACTT-GAGTTGAAATAGAGCTTT-GCTCGTGAACCA
AATCAGGTGGGCTTGACTGTCTTTGCGGAAATGCTTTGGCAGTTTGTCTACGAATTGTAA
TCATAATATGGGCGGGGGTGAATCCTTTGCAGACGACTTGAATGGGAACGGGGTACTGTA
AGCGGTAGAGTAGCCTTGTTGCTACGATCCGCTGAGGTTAAGCCCTTGTTCTAAAGATTT
GTTCAACTTT--GTTGAACTTTTT-----------TCTT--CATTCTCATGCAGTCACTT
AAGGGCCGGTCTTTCT-GACTTGTGC--ACTGGTGGTCGCATGTGAG---------ACTT
GAGTGAAGAAGAAAAGTCTTGTTAA------TGAGCTTAG----GAAATAATATAGATCA
AAAGCAGGTTAAAGATGTAATAGTCATCACGGCCTAGGG
>Lepista_sordida_40
ATGCATGT-TGGTCCGCACATTTGACTT-GAGTTGAAATAGAGCTTT-GCTCGTGAACCA
AATCAGGTGGGCTTGACTGTCTTTGCGGAAATGCTTTGGCAGTTTGTCTACGAATTGTAA
TCATAATATGGGCGGGGGTGAATCCTTTGCAGACGACTTGAATGGGAACGGGGTACTGTA
AGCGGTAGAGTAGCCTTGTTGCTACGATCCGCTGAGGTTAAGCCCTTGTTCTAAAGATTT
GTTCAACTTT--GTTGAACTTTTT-----------TCTT--CATTCTCATGCAGTCACTT
AAGGGCCGGTCTTTCT-GACTTGTGC--ACTGGTGGTTGCATGTGAG---------ACTT
GAGTGAAGAAGAAAAGTCTTGTTAA------TGAGCTTAG----GAAATAATATAGATCA
AAAGCAGGTTAAGGATGTAATAGTCATCACGGC-TAAGG
>Lepista_sordida_831
ATG-ATGT-TGGTCCGCACATTTGACTT-GAGTTGAA-TAGAGCTTT-GCTCGTGAACCA
AATCAGGTGGGCTTGACTGTCTTTGCGGAAATGCTTTGGCAGTTTGTCTACGAATTGTAA
TCATAATATGGGCGGGGGTGAATCCTTTGCAGACGACTTGAATGGGAACGGGGTACTGTA
AGCGGTAGAGTAGCCTTGTTGCTACGATCCGCTGAGGTTAAGCCCTTGTTCTAAAGATTT
GTTCAACTTT--GTTGAACTTTTT-----------TCTT--CATTCTCATGCAGTCACTT
AAGGGCCGGTCTTTCT-GACTTGTGC--ACTGGTGGTCGCATGTGAG---------ACTT
GAGTGAAGAAGAAAAGTCTTGTTAA------TGAGCTTAG----GAAATAAAATAGATCA
AAAGCAGGTTAAGGATGTAATAGTCATCACGGCCTAAGG
>Lepista_sordida_832
ATG-ATGT-TGGTACGCACATTTGACTT-GAGTTGAAATAGAGCTTT-GCTCGTGAACCA
AATCAGGTGGGCTTGACTGTCTTTGCGGAAATGCTTTGGCAGTTTGTCTACGAATTGTAA
TCATAATATGGGCGGGGGTGAATCCTTTGCAGACGACTTGAATGGGAACGGGGTACTGTA
AGCGGTAGAGTAGCCTTGTTGCTACGATCCGCTGAGGTTAAGCCCTTGTTCTAAAGATTT
GTTCAACTTT--GTTGAACTTTTT-----------TCTT--CATTCTCATGCAGTCACTT
AAGGGCCGGTCTTTCT-GACTTGTGC--ACTGGTGGTCGCATGTGAG---------ACTT
GAGTGAAGAAGAAAAGTCTTGTTAA------TGAGCTTAG----GAAATAATATAGATCA
AAAGCAGGTTAAAGATGTAATAGTCATCACGGCCTAGGG
>Lepista_sordida_916
ATG-ATGT-TGGTC-GCACATTTGACTT-GAGTTGAAATAGAGCTTT-GCTCGTGAACCA
AATCAGGTGGGCTTGACTGTCTTTGCGGAAATGCTTTGGCAGTTTGTCTACGAATTGTAA
TCATAATATGGGCGGGGGTGAATCCTTTGCAGACGACTTGAATGGGAACGGGGTACTGTA
AGCGGTAGAGTAGCCTTGTTGCTACGATCCGCTGAGGTTAAGCCCTTGTTCTAAAGATTT
GTTCAACTTT--GTTGAACTTTTT-----------TCTT--CATTCTCATGCAGTCACTT
AAGGGCCGGTCTTTCT-GACTTGTGC--ACTGGTGGTTGCATGTGAG---------ACTT
GAGTGAAGAAGAAAAGTCTTGTTAA------TGAGCTTAG----GAAATAATATAGATCA
AAAGCAGGTTAAGGATGTAATAGTCATCACGGCCTAGGG
>Lepista_sordida_921
ATG-ATGT-TGGTC-GCACATTTGACTT-GAGTTGAAATAGAGCTTT-GCTCGTGAACCA
AATCAGGTGGGCTTGACTGTCTTTGCGGAAATGCTTTGGCAGTTTGTCTACGAATTGTAA
TCATAATATGGGCGGGGGTGAATCCTTTGCAGACGACTTGAATGGGAACGGGGTACTGTA
AGCGGTAGAGTAGCCTTGTTGCTACGATCCGCTGAGGTTAAGCCCTTGTTCTAAAGATTT
GTTCAACTTT--GTTGAACTTTTT-----------TCTT--CATTCTCATGCAGTCACTT
AAGGGCCGGTCTTTCT-GACTTGTGC--ACTGGTGGTCGCATGTGAG---------ACTT
GAGTGAAGAAGAAAAGTCTTGTTAA------TGAGCTTAG----GAAATAATATAGATCA
AAAGCAGGTTAAGGATGTAATAGTCATCACGGCCTAAAG
>Lepista_spone_454
ATG-ATGT-TGGTC-GCACATTTGACTT-GAGTTGAAATAGAGCTTT-GCTCGTGAACCA
AATCAGGTGGGCTTGGCTGTCTTTGCGGAAATGCTTTGGCAGCTTGTCTACGAATTGTAA
TCATAATATGGGCGGGGGTGAATCCTTTGCAGACGACTTGAATGGGAACGGGGTACTGTA
AGCGGTAGAGTAGCCTTGTTGCTACGATCCGCTGAGGTTAAGCCCTTGTTCTAAAGATTT
GTTCAACTTT--GTTGAACTCTTTC----TCTCTTTTTTTTCCTTCTCATGCACTCACTT
GAGGGCCGGTCTTTTT-GACTTGTGC--ACTGGTAGTGGCATGTGAACTGGAAGACAAGG
AATGGGTGTA-AGTAAGTAAGTAAA-TAAAGTAGTATAGGTAAAGAAGTCATA------A
TGACTCGGTTTTATCTAATAAGTCAAGTA-AGTAAGTTA
>Lepista_spone_917
ATG-ATGT-TGGTC-GCACATTTGACTT-GAGTTGAAATAGAGCTTT-GCTCGTGAACCA
AATCAGGTGGGCTTGGCTGTCTTTGCGGAAATGCTTTGGCAGCTTGTCTACGAATTGTAA
TCATAATATGGGCGGGGGTGAATCCTTTGCAGACGACTTGAATGGGAACGGGGTACTGTA
AGCGGTAGAGTAGCCTTGTTGCTACGATCCGCTGAGGTTAAGCCCTTGTTCTAAAGATTT
GTTCAACTTT--GTTGAACTCTTTC----TCTCTTTTTTTTCCTTCTCATGCACTCACTT
GAGGGCCGGTCTTTTT-GACTTGTGC--ACTGGTAGTGGCATGTGAACTGGAAGACAAGG
AATGGGTGTA-AGTAAGTAAGTAAA-TAAAGTAGTATAGGTAAAGAAGTCATA------A
TGACTCGGTTTTATCTAATAAGTCAAGTA-AGTAAGTTA
>Lepista_spone_918
ATG-ATGT-TGGTC-GCACATTTGACTT-GAGTTGAAATAGAGCTTT-GCTCGTGAACCA
AATCAGGTGGGCTTGGCTGTCTTTGCGGAAATGCTTTGGCAGCTTGTCTACGAATTGTAA
TCATAATATGGGCGGGGGTGAATCCTTTGCAGACGACTTGAATGGGAACGGGGTACTGTA
AGCGGTAGAGTAGCCTTGTTGCTACGATCCGCTGAGGTTAAGCCCTTGTTCTAAAGATTT
GTTCAACTTT--GTTGAACTCTTTC----TCTCTTTTTTTTCCTTCTCATGCACTCACTT
GAGGGCCGGTCTTTTT-GACTTGTGC--ACTGGTAGTGGCATGTGAACTGGAAGACAAGG
AATGGGTGTA-AGTAAGTAAGTAAA-TAAAGTAGTATAGGTAAAGAAGTCATA------A
TGACTCGGTTTTATCTAATAAGTCAAGTA-AGTAAGTTA
>Lepista_sptwo_108
ATGCATGC-TAGGTCGCACATTTGACTT-GAGTTGAAATAGAGCTTT-GCTCGTGAACCA
AATCAGGTGGGCTTGGCTGTCTTTGCGGAAATGCTTTGGCGGCTTGTCTACGAATTGTAA
TCATAATATGGGCGGGGGTGAATCCTTTGCAGACGACTTGAATGGGAACGGGGTACTGTA
AGCGGTAGAGTAGCCTTGTTGCTACGATCCGCTGAGGTTAAGCCCTTGTTCTAAAGATTT
GTTCAACTAT--GTTGGACTCTTT-----TCTCTTTCTTTTCCTTATCATGCACAAACTT
GAGGGCTGGTCATCTT-GACTTGTGTGTCCTCGTGCCGGCATGTGAACTGGAG----ACA
GATTG-ATTTGGGCTTATGAGTTGATTATGCTGAGATGTT--AAAGGCCTCTTA-ATTAA
CTGAT---TAACAAGGCTCAAAAGGGGTTTTCCAATGTA
>Lepista_sptwo_956
ATGCATGC-TAGGTCGCACATTTGACTT-GAGTTGAAATAGAGCTTT-GCTCGTGAACCA
AATCAGGTGGGCTTGGCTGTCTTTGCGGAAATGCTTTGGCGGCTTGTCTACGAATTGTAA
TCATAATATGGGCGGGGGTGAATCCTTTGCAGACGACTTGAATGGGAACGGGGTACTGTA
AGCGGTAGAGTAGCCTTGTTGCTACGATCCGCTGAGGTTAAGCCCTTGTTCTAAAGATTT
GTTCAACTAT--GTTGGACTCTTT-----TCTCTTTCTTTTCCTTATCATGCACAAACTT
GAGGGCTGGTCATCTT-GACTTGTGTGTCCTCGTGCCGGCATGTGAACTGGAG----ACA
GATTG-ATTTGGGCTTATGAGTTGATTATGCTGAGATGTT--AAAGGCCTCTTA-ATTAA
CTGAT---TAACAAGGCTCAAAAGGGGTTTTCCAATGTA
