# Supplementary material for: Evaluation of five regions as DNA barcodes for identification of Lepista species (Tricholomataceae, Basidiomycota) from China
Source: PeerJ. 2019 Jul 15;7:e7307. doi: 10.7717/peerj.7307 (PMC6637932; doi:10.7717/peerj.7307)
Supplement: Supplemental Information 4 [file peerj-07-7307-s004.fas]

>Lepista_irina_499
ACTGCGAGTGAAGCGGGAAAAGCTCAAATTTAAAATCTGGCGGTCCTTGTGGCTGTCCGA
GTTGTAATCTAGAGAAGTGCTATCCGCGCTGGACCGTGTACAAGTCTCCTGGAACGGAGC
GTCATAGAGGGTGAGAATCCCGTCTTTGACACGGACTACCAGGGCTTT-GTGATGTGCTC
TCAAAGAGTC-GAGTTGTTTGGGAATGCAGCTCTAAATGGGTGGTAAATTCCATCTAAAG
CTAAATATTGGCGAGAGACCGATAGCGAACAAGTACCGTGAGGGAAAGATGAAAAGAACT
TTGGAAAGAGAGTTAAACAGTACGTGAAATTGTTGAAAGGGAAACGCTTGAAGTCAGTCG
CGTTGGCCGGGGATCAACCTTGCTCTTTTGCTTGGTGTACTTTCCGGTTGACGGGTCAGC
ATCAATTTTGACCGATGGATAAAGGTCAGGGGAATGTGGCATCTTCGGATGTGTTATAGC
CCTTGGTTGCATACATCGGTTGGGATTGAGGAACTCAGCACGCCGCAAGGCC-GGGTCTT
TG-ACCACGTACGTGCTTAGGATGCTGGCATAATGGCTTTAATCGACCCGTCTTGAAACA
CGGACCAAGGAGTCTAACATGCCCGCGAGTGTTTGGGTGGAAAACCCGGACGCGTAATGA
AAGTGAAAGTTGAGATCCCTGTCGTGGGG-AGCATCGACGCCCGGACCAGACCTTTT-GT
GACGGT-CCCGCGGTGGAGCGTGTATGTTGGGACCCGAAAGATGGTGAACTATGCC-TGA
ATAG-GGTGAAGCCAGAGGAAACTCTGGTGGAGGCTCGTAGCGATTCTGACGTGCAAATC
GA-TCGTCGAATTTGGG-TATAGGGGCGAAAGACTAA-TCGAACCATCTAGTAGC-TGGT
T-CCTGCCGAAGTTTCCCTCAGGATAGCAG-AAACTCATTTCAGATTTATGT
>Lepista_irina_500
ACTGCGAGTGAAGCGGGAAAAGCTCAAATTTAAAATCTGGCGGTCCTTGTGGCTGTCCGA
GTTGTAATCTAGAGAAGTGCTATCCGCGCTGGACCGTGTACAAGTCTCCTGGAACGGAGC
GTCATAGAGGGTGAGAATCCCGTCTTTGACACGGACTACCAGGGCTTT-GTGATGTGCTC
TCAAAGAGTC-GAGTTGTTTGGGAATGCAGCTCTAAATGGGTGGTAAATTCCATCTAAAG
CTAAATATTGGCGAGAGACCGATAGCGAACAAGTACCGTGAGGGAAAGATGAAAAGAACT
TTGGAAAGAGAGTTAAACAGTACGTGAAATTGTTGAAAGGGAAACGCTTGAAGTCAGTCG
CGTTGGCCGGGGATCAACCTTGCTCTTTTGCTTGGTGTACTTTCCGGTTGACGGGTCAGC
ATCAATTTTGACCGATGGATAAAGGTCAGGGGAATGTGGCATCTTCGGATGTGTTATAGC
CCTTGGTTGCATACATCGGTTGGGATTGAGGAACTCAGCACGCCGCAAGGCC-GGGTCTT
TG-ACCACGTACGTGCTTAGGATGCTGGCATAATGGCTTTAATCGACCCGTCTTGAAACA
CGGACCAAGGAGTCTAACATGCCCGCGAGTGTTTGGGTGGAAAACCCGGACGCGTAATGA
AAGTGAAAGTTGAGATCCCTGTCGTGGGG-AGCATCGACGCCCGGACCAGACCTTTT-GT
GACGGT-CCCGCGGTGGAGCGTGTATGTTGGGACCCGAAAGATGGTGAACTATGCC-TGA
ATAG-GGTGAAGCCAGAGGAAACTCTGGTGGAGGCTCGTAGCGATTCTGACGTGCAAATC
GA-TCGTCGAATTTGGG-TATAGGGGCGAAAGACTAA-TCGAACCATCTAGTAGC-TGGT
T-CCTGCCGAAGTTTCCCTCAGGATAGCAG-AAACTCATTTCAGATTTATGT
>Lepista_irina_805
ACTGCGAGTGAAGCGGGAAAAGCTCAAATTTAAAATCTGGCGGTCCTTGTGGCTGTCCGA
GTTGTAATCTAGAGAAGTGCTATCCGCGCTGGACCGTGTACAAGTCTCCTGGAACGGAGC
GTCATAGAGGGTGAGAATCCCGTCTTTGACACGGACTACCAGGGCTTT-GTGATGTGCTC
TCAAAGAGTC-GAGTTGTTTGGGAATGCAGCTCTAAATGGGTGGTAAATTCCATCTAAAG
CTAAATATTGGCGAGAGACCGATAGCGAACAAGTACCGTGAGGGAAAGATGAAAAGAACT
TTGGAAAGAGAGTTAAACAGTACGTGAAATTGTTGAAAGGGAAACGCTTGAAGTCAGTCG
CGTTGGCCGGGGATCAACCTTGCTCTTTTGCTTGGTGTACTTTCCGGTTGACGGGTCAGC
ATCAATTTTGACCGATGGATAAAGGTCAGGGGAATGTGGCATCTTCGGATGTGTTATAGC
CCTTGGTTGCATACATCGGTTGGGATTGAGGAACTCAGCACGCCGCAAGGCC-GGGTCTT
TG-ACCACGTACGTGCTTAGGATGCTGGCATAATGGCTTTAATCGACCCGTCTTGAAACA
CGGACCAAGGAGTCTAACATGCCCGCGAGTGTTTGGGTGGAAAACCCGGACGCGTAATGA
AAGTGAAAGTTGAGATCCCTGTCGTGGGG-AGCATCGACGCCCGGACCAGACCTTTT-GT
GACGGT-CCCGCGGTGGAGCGTGTATGTTGGGACCCGAAAGATGGTGAACTATGCC-TGA
ATAG-GGTGAAGCCAGAGGAAACTCTGGTGGAGGCTCGTAGCGATTCTGACGTGCAAATC
GA-TCGTCGAATTTGGG-TATAGGGGCGAAAGACTAA-TCGAACCATCTAGTAGC-TGGT
T-CCTGCCGAAGTTTCCCTCAGGATAGCAG-AAACTCATTTCAGATTTATGT
>Lepista_nuda_51
ACTGCGAGTGAAGCGGGAAAAGCTCAAATTTAAAATCTGGCGGTCTTTG--GCCGTCCGA
GTTGTAATCTAGAGAAGTGCTATCCGCGCTGGACCGTGTACAAGTCTCCTGGAACGGAGC
GTCATAGAGGGTGAGAATCCCGTCTTTGACACGGACTACCAGGGCTTT-GTGATGTGCTC
TCAAAGAGTC-GAGTTGTTTGGGAATGCAGCTCTAAATGGGTGGTAAATTCCATCTAAAG
CTAAATATTGGCGAGAGACCGATAGCGAACAAGTACCGTGAGGGAAAGATGAAAAGAACT
TTGGAAAGAGAGTTAAACAGTACGTGAAATTGTTGAAAGGGAAACGCTTGAAGTCAGTCG
CATTGGCTGGGGATCAACCTAGCTCTTTTGCTTGGTGTACTTTCCAGTTGATGGGTCAGC
ATCAATTTTGACCGGTGGATAAAGGTCAGGGGAATGTGGCATCTTCGGATGTGTTATAGC
CCTTGGTTGCATACATCGGTTGGGATTGAGGAACTCAGCACGCCGCAAGGCC-GGGTCTT
TG-ACCACGTACGTGCTTAGGATGCTGGCATAATGGCTTTAATCGACCCGTCTTGAAACA
CGGACCAAGGAGTCTAACATGCCCGCGAGTGTTTGGGTGGAAAACCCGGACGCGTAATGA
AAGTGAAAGTTGAGATCCCTGTCGTGGGG-AGCATCGACGCCCGGACCAGACCTTTT-GT
GACGGT-CCCGCGGTAGAGCGTGTATGTTGGGACCCGAAAGATGGTGAACTATGCC-TGA
ATAG-GGTGAAGCCAGAGGAAACTCTGGTGGAGGCTCGTAGCGATTCTGACGTGCAAATC
GA-TCGTCGAATTTGGG-TATAGGGGCGAAAGACTAA-TCGAACCATCTAGTAGC-TGGT
T-CCTGCCGAAGTTTCCCTCAGGATAGCAG-AAACTCATTTCAGATTTATGT
>Lepista_nuda_546
ACTGCGAGTGAAGCGGGAAAAGCTCAAATTTAAAATCTGGCGGTCTTTG--GCCGTCCGA
GTTGTAATCTAGAGAAGTGCTATCCGCGCTGGACCGTGTACAAGTCTCCTGGAACGGAGC
GTCATAGAGGGTGAGAATCCCGTCTTTGACACGGACTACCAGGGCTTT-GTGATGTGCTC
TCAAAGAGTC-GAGTTGTTTGGGAATGCAGCTCTAAATGGGTGGTAAATTCCATCTAAAG
CTAAATATTGGCGAGAGACCGATAGCGAACAAGTACCGTGAGGGAAAGATGAAAAGAACT
TTGGAAAGAGAGTTAAACAGTACGTGAAATTGTTGAAAGGGAAACGCTTGAAGTCAGTCG
CATTGGCTGGGGATCAACCTAGCTCTTTTGCTTGGTGTACTTTCCAGTTGATGGGTCAGC
ATCAATTTTGACCGGTGGATAAAGGTCAGGGGAATGTGGCATCTTCGGATGTGTTATAGC
CCTTGGTTGCATACATCGGTTGGGATTGAGGAACTCAGCACGCCGCAAGGCC-GGGTCTT
TG-ACCACGTACGTGCTTAGGATGCTGGCATAATGGCTTTAATCGACCCGTCTTGAAACA
CGGACCAAGGAGTCTAACATGCCCGCGAGTGTTTGGGTGGAAAACCCGGACGCGTAATGA
AAGTGAAAGTTGAGATCCCTGTCGCGGGG-AGCATCGACGCCCGGACCAGACCTTTT-GT
GACGGT-CCCGCGGTAGAGCGTGTATGTTGGGACCCGAAAGATGGTGAACTATGCC-TGA
ATAG-GGTGAAGCCAGAGGAAACTCTGGTGGAGGCTCGTAGCGATTCTGACGTGCAAATC
GA-TCGTCGAATTTGGG-TATAGGGGCGAAAGACTAA-TCGAACCATCTAGTAGC-TGGT
T-CCTGCCGAAGTTTCCCTCAGGATAGCAG--AACTCATTTCAGATTTATGT
>Lepista_nuda_549
ACTGCGAGTGAAGCGGGAAAAGCTCAAATTTAAAATCTGGCGGTCTTTG--GCCGTCCGA
GTTGTAATCTAGAGAAGTGCTATCCGCGCTGGACCGTGTACAAGTCTCCTGGAACGGAGC
GTCATAGAGGGTGAGAATCCCGTCTTTGACACGGACTACCAGGGCTTT-GTGATGTGCTC
TCAAAGAGTC-GAGTTGTTTGGGAATGCAGCTCTAAATGGGTGGTAAATTCCATCTAAAG
CTAAATATTGGCGAGAGACCGATAGCGAACAAGTACCGTGAGGGAAAGATGAAAAGAACT
TTGGAAAGAGAGTTAAACAGTACGTGAAATTGTTGAAAGGGAAACGCTTGAAGTCAGTCG
CATTGGCTGGGGATCAACCTAGCTCTTTTGCTTGGTGTACTTTCCAGTTGATGGGTCAGC
ATCAATTTTGACCGGTGGATAAAGGTCAGGGGAATGTGGCATCTTCGGATGTGTTATAGC
CCTTGGTTGCATACATCGGTTGGGATTGAGGAACTCAGCACGCCGCAAGGCC-GGGTCTT
TG-ACCACGTACGTGCTTAGGATGCTGGCATAATGGCTTTAATCGACCCGTCTTGAAACA
CGGACCAAGGAGTCTAACATGCCCGCGAGTGTTTGGGTGGAAAACCCGGACGCGTAATGA
AAGTGAAAGTTGAGATCCCTGTCGCGGGG-AGCATCGACGCCCGGACCAGACCTTTT-GT
GACGGT-CCCGCGGTAGAGCGTGTATGTTGGGACCCGAAAGATGGTGAACTATGCC-TGA
ATAG-GGTGAAGCCAGAGGAAACTCTGGTGGAGGCTCGTAGCGATTCTGACGTGCAAATC
GA-TCGTCGAATTTGGG-TATAGGGGCGAAAGACTAA-TCGAACCATCTAGTAGC-TGGT
T-CCTGCCGAAGTTTCCCTCAGGATAGCAG--AACTCATTTCAGATTTATGT
>Lepista_nuda_550
ACTGCGAGTGAAGCGGGAAAAGCTCAAATTTAAAATCTGGCGGTCTTTG--GCCGTCCGA
GTTGTAATCTAGAGAAGTGCTATCCGCGCTGGACCGTGTACAAGTCTCCTGGAACGGAGC
GTCATAGAGGGTGAGAATCCCGTCTTTGACACGGACTACCAGGGCTTT-GTGATGTGCTC
TCAAAGAGTC-GAGTTGTTTGGGAATGCAGCTCTAAATGGGTGGTAAATTCCATCTAAAG
CTAAATATTGGCGAGAGACCGATAGCGAACAAGTACCGTGAGGGAAAGATGAAAAGAACT
TTGGAAAGAGAGTTAAACAGTACGTGAAATTGTTGAAAGGGAAACGCTTGAAGTCAGTCG
CATTGGCTGGGGATCAACCTAGCTCTTTTGCTTGGTGTACTTTCCAGTTGATGGGTCAGC
ATCAATTTTGACCGGTGGATAAAGGTCAGGGGAATGTGGCATCTTCGGATGTGTTATAGC
CCTTGGTTGCATACATCGGTTGGGATTGAGGAACTCAGCACGCCGCAAGGCC-GGGTCTT
TG-ACCACGTACGTGCTTAGGATGCTGGCATAATGGCTTTAATCGACCCGTCTTGAAACA
CGGACCAAGGAGTCTAACATGCCCGCGAGTGTTTGGGTGGAAAACCCGGACGCGTAATGA
AAGTGAAAGTTGAGATCCCTGTCGTGGGG-AGCATCGACGCCCGGACCAGACCTTTT-GT
GACGGT-CCCGCGGTAGAGCGTGTATGTTGGGACCCGAAAGATGGTGAACTATGCC-TGA
ATAG-GGTGAAGCCAGAGGAAACTCTGGTGGAGGCTCGTAGCGATTCTGACGTGCAAATC
GA-TCGTCGAATTTGGG-TATAGGGGCGAAAGACTAA-TCGAACCATCTAGTAGC-TGGT
T-CCTGCCGAAGTTTCCCTCAGGATAGCAG-AAACTCATTTCAGATTTATGT
>Lepista_nuda_728
ACTGCGAGTGAAGCGGGAAAAGCTCAAATTTAAAATCTGGCGGTCTTTG--GCTGTCCGA
GTTGTAATCTAGAGAAGTGCTATCCGCGCTGGACCGTGTACAAGTCTCCTGGAACGGAGC
GTCATAGAGGGTGAGAATCCCGTCTTTGACACGGACTACCAGGGCTTT-GTGATGTGCTC
TCAAAGAGTC-GAGTTGTTTGGGAATGCAGCTCTAAATGGGTGGTAAATTCCATCTAAAG
CTAAATATTGGCGAGAGACCGATAGCGAACAAGTACCGTGAGGGAAAGATGAAAAGAACT
TTGGAAAGAGAGTTAAACAGTACGTGAAATTGTTGAAAGGGAAACGCTTGAAGTCAGTCG
CATTGGCTGGGGATCAACCTAGCTCTTTTGCTTGGTGTACTTTCCAGTTGATGGGTCAGC
ATCAATTTTGACCGGTGGATAAAGGTCAGGGGAATGTGGCATCTTCGGATGTGTTATAGC
CCTTGGTTGCATACATCGGTTGGGATTGAGGAACTCAGCACGCCGCAAGGCC-GGGTCTT
TG-ACCACGTACGTGCTTAGGATGCTGGCATAATGGCTTTAATCGACCCGTCTTGAAACA
CGGACCAAGGAGTCTAACATGCCCGCGAGTGTTTGGGTGGAAAACCCGGACGCGTAATGA
AAGTGAAAGTTGAGATCCCTGTCGCGGGG-AGCATCGACGCCCGGACCAGACCTTTT-GT
GACGGT-CCCGCGGTAGAGCGTGTATGTTGGGACCCGAAAGATGGTGAACTATGCC-TGA
ATAG-GGTGAAGCCAGAGGAAACTCTGGTGGAGGCTCGTAGCGATTCTGACGTGCAAATC
GA-TCGTCGAATTTGGG-TATAGGGGCGAAAGACTAA-TCGAACCATCTAGTAGC-TGGT
T-CCTGCCGAAGTTTCCCTCAGGATAGCAG-AA-CTCATTTCAGATTTATGT
>Lepista_nuda_760
ACTGCGAGTGAAGCGGGAAAAGCTCAAATTTAAAATCTGGCGGTCTTTG--GCCGTCCGA
GTTGTAATCTAGAGAAGTGCTATCCGCGCTGGACCGTGTACAAGTCTCCTGGAACGGAGC
GTCATAGAGGGTGAGAATCCCGTCTTTGACACGGACTACCAGGGCTTT-GTGATGTGCTC
TCAAAGAGTC-GAGTTGTTTGGGAATGCAGCTCTAAATGGGTGGTAAATTCCATCTAAAG
CTAAATATTGGCGAGAGACCGATAGCGAACAAGTACCGTGAGGGAAAGATGAAAAGAACT
TTGGAAAGAGAGTTAAACAGTACGTGAAATTGTTGAAAGGGAAACGCTTGAAGTCAGTCG
CATTGGCTGGGGATCAACCTAGCTCTTTTGCTTGGTGTACTTTCCAGTTGATGGGTCAGC
ATCAATTTTGACCGGTGGATAAAGGTCAGGGGAATGTGGCATCTTCGGATGTGTTATAGC
CCTTGGTTGCATACATCGGTTGGGATTGAGGAACTCAGCACGCCGCAAGGCC-GGGTCTT
TG-ACCACGTACGTGCTTAGGATGCTGGCATAATGGCTTTAATCGACCCGTCTTGAAACA
CGGACCAAGGAGTCTAACATGCCCGCGAGTGTTTGGGTGGAAAACCCGGACGCGTAATGA
AAGTGAAAGTTGAGATCCCTGTCGCGGGG-AGCATCGACGCCCGGACCAGACCTTTT-GT
GACGGT-CCCGCGGTAGAGCGTGTATGTTGGGACCCGAAAGATGGTGAACTATGCC-TGA
ATAG-GGTGAAGCCAGAGGAAACTCTGGTGGAGGCTCGTAGCGATTCTGACGTGCAAATC
GA-TCGTCGAATTTGGG-TATAGGGGCGAAAGACTAA-TCGAACCATCTAGTAGC-TGGT
T-CCTGCCGAAGTTTCCCTCAGGATAGCAG-AAACTCATTTCAGATTTATGT
>Lepista_panaeola_515
ACTGCGAGTGAAGCGGGAAAAGCTCAAATTTAAAATCTGGCGGTCTTTG--GCCGTCCGA
GTTGTAATCTAGAGAAGTGTTATCCGCGCTGGACCGTGTACAAGTCTCCTGGAACGGAGC
GTCATAGAGGGTGAGAATCCCGTCTTTGACACGGACTACCAGGGCTTT-GTGATGCGCTC
TCGAAGAGTC-GAGTTGTTTGGGAATGCAGCTCTAAATGGGTGGTAAATTCCATCTAAAG
CTAAATATTGGCGAGAGACCGATAGCGAACAAGTACCGTGAGGGAAAGATGAAAAGAACT
TTGGAAAGAGAGTTAAACAGTACGTGAAATTGTTGAAAGGGAAACGCTTGAAGTCAGTCG
CATTGGCTGGGGATCAACCTTGCTCTTTTGCTTGGTGTACTTCCCAGTTGATGGGTCAGC
ATCAATTTTGACCGGTGGATAAAGGCTAGGGGAATGTGGCATCTTCGGATGTGTTATAGC
CCTTGGTTGTATACATCGGTTGGGATTGAGGAACTCAGCACGCCGCAAGGCC-GGGTCTT
TG-ACCACGTACGTGCTTAGGATGCTGGCATAATGGCTTTAATCGACCCGTCTTGAAACA
CGGACCAAGGAGTCTAACATGCCCGCGAGTGTTTGGGTGGAAAACCCGGACGCGTAATGA
AAGTGAAAGTTGAGATCCCTGTCGCGGGG-AGCATCGACGCCCGGACCAGACCTTTT-GT
GACGGT-CCCGCGGTAGAGCGTGTATGTTGGGACCCGAAAGATGGTGAACTATGCC-TGA
ATAG-GGTGAAGCCAGAGGAAACTCTGGTGGAGGCTCGTAGCGATTCTGACGTGCAAATC
GA-TCGTCGAATTTGGG-TATAGGGGCGAAAGACTAA-TCGAACCATCTAGTAGC-TGGT
T-CCTGCCGAAGTTTCCCTCAG-ATAGCAG-AAACTCATTTCAGATTTATGT
>Lepista_panaeola_739
ACTGCGAGTGAAGCGGGAAAAGCTCAAATTTAAAATCTGGCGGTCTTTG--GCCGTCCGA
GTTGTAATCTAGAGAAGTGTTATCCGCGCTGGACCGTGTACAAGTCTCCTGGAACGGAGC
GTCATAGAGGGTGAGAATCCCGTCTTTGACACGGACTACCAGGGCTTT-GTGATGCGCTC
TCGAAGAGTC-GAGTTGTTTGGGAATGCAGCTCTAAATGGGTGGTAAATTCCATCTAAAG
CTAAATATTGGCGAGAGACCGATAGCGAACAAGTACCGTGAGGGAAAGATGAAAAGAACT
TTGGAAAGAGAGTTAAACAGTACGTGAAATTGTTGAAAGGGAAACGCTTGAAGTCAGTCG
CATTGGCTGGGGATCAACCTTGCTCTTTTGCTTGGTGTACTTCCCAGTTGATGGGTCAGC
ATCAATTTTGACCGGTGGATAAAGGCTAGGGGAATGTGGCATCTTCGGATGTGTTATAGC
CCTTGGTTGTATACATCGGTTGGGATTGAGGAACTCAGCACGCCGCAAGGCC-GGGTCTT
TG-ACCACGTACGTGCTTAGGATGCTGGCATAATGGCTTTAATCGACCCGTCTTGAAACA
CGGACCAAGGAGTCTAACATGCCCGCGAGTGTTTGGGTGGAAAACCCGGACGCGTAATGA
AAGTGAAAGTTGAGATCCCTGTCGCGGGG-AGCATCGACGCCCGGACCAGACCTTTT-GT
GACGGT-CCCGCGGTAGAGCGTGTATGTTGGGACCCGAAAGATGGTGAACTATGCC-TGA
ATAG-GGTGAAGCCAGAGGAAACTCTGGTGGAGGCTCGTAGCGATTCTGACGTGCAAATC
GA-TCGTCGAATTTGGG-TATAGGGGCGAAAGACTAA-TCGAACCATCTAGTAGC-TGGT
T-CCTGCCGAAGTTTCCCTCAG-ATAGCAG-AAACTCATTTCAGATTTATGT
>Lepista_panaeola_1061
ACTGCGAGTGAAGCGGGAAAAGCTCAAATTTAAAATCTGGCGGTCTTTG--GCCGTCCGA
GTTGTAATCTAGAGAAGTGTTATCCGCGCTGGACCGTGTACAAGTCTCCTGGAACGGAGC
GTCATAGAGGGTGAGAATCCCGTCTTTGACACGGACTACCAGGGCTTT-GTGATGCGCTC
TCGAAGAGTC-GAGTTGTTTGGGAATGCAGCTCTAAATGGGTGGTAAATTCCATCTAAAG
CTAAATATTGGCGAGAGACCGATAGCGAACAAGTACCGTGAGGGAAAGATGAAAAGAACT
TTGGAAAGAGAGTTAAACAGTACGTGAAATTGTTGAAAGGGAAACGCTTGAAGTCAGTCG
CATTGGCTGGGGATCAACCTTGCTCTTTTGCTTGGTGTACTTCCCAGTTGATGGGTCAGC
ATCAATTTTGACCGGTGGATAAAGGCTAGGGGAATGTGGCATCTTCGGATGTGTTATAGC
CCTTGGTTGTATACATCGGTTGGGATTGAGGAACTCAGCACGCCGCAAGGCC-GGGTCTT
TG-ACCACGTACGTGCTTAGGATGCTGGCATAATGGCTTTAATCGACCCGTCTTGAAACA
CGGACCAAGGAGTCTAACATGCCCGCGAGTGTTTGGGTGGAAAACCCGGACGCGTAATGA
AAGTGAAAGTTGAGATCCCTGTCGCGGGG-AGCATCGACGCCCGGACCAGACCTTTT-GT
GACGGT-CCCGCGGTAGAGCGTGTATGTTGGGACCCGAAAGATGGTGAACTATGCC-TGA
ATAG-GGTGAAGCCAGAGGAAACTCTGGTGGAGGCTCGTAGCGATTCTGACGTGCAAATC
GA-TCGTCGAATTTGGG-TATAGGGGCGAAAGACTAA-TCGAACCATCTAGTAGC-TGGT
T-CCTGCCGAAGTTTCCCTCAG-ATAGCAG-AAACTCATTTCAGATTTATGT
>Lepista_saeva_117
ACTGCGAGTGAAGCGGGAAAAGCTCAAATTTAAAATCTGGCGGTCTTTG--GCTGTCCGA
GTTGTAATCTAGAGAAGTGCTATCCGCGCTGGACCGTGTACAAGTCTCCTGGAACGGAGC
GTCATAGAGGGTGAGAATCCCGTCTTTGACACGGACTACCAGGGCTTT-GTGATGTGCTC
TCAAAGAGTC-GAGTTGTTTGGGAATGCAGCTCTAAATGGGTGGTAAATTCCATCTAAAG
CTAAATATTGGCGAGAGACCGATAGCGAACAAGTACCGTGAGGGAAAGATGAAAAGAACT
TTGGAAAGAGAGTTAAACAGTACGTGAAATTGTTGAAAGGGAAACGCTTGAAGTCAGTCG
CGTTGGCTGGGGATCAACCTTGCTCTTTTGCTTGGTGTACTTTCCAGTTGACGGGTCAGC
ATCAATTTTGACCAGTGGACAAAGGTCAGGGGAATGTGGCATCTTCGGATGTGTTATAGC
CCTTGGTTGCATACATTGGTTGGGATTGAGGAACTCAGCACGCCGCAAGGCC-GGGTCTT
TG-ACCACGTACGTGCTTAGGATGCTGGCATAATGGCTTTAATCGACCCGTCTTGAAACA
CGGACCAAGGAGTCTAACATGCCCGCGAGTGTTTGGGTGGAAAACCCGGACGCGTAATGA
AAGTGAAAGTTGAGATCCCTGTCGTGGGG-AGCATCGACGCCCGGACCAGACCTTTTTGT
GACGGTCTCTGCGGTAGAGCGTGTATGTTGGGACCCGAAAGATGGTGAACTATGCC-TGA
ATAGCGGTGAAGCCAGAGGAAACTCTGTTGGAGGCTCGTAGCGATTCTGACGTGAAAATC
GAATCGCCTAAATTGGG-TTTAGGGGCGAAGAACTA--TCGAACCATCAATTAGCCTGGT
T-CCTGCCGAAATTTCCCTCACTTTACCAA-AAACTCAATTCAGATTTATGT
>Lepista_saeva_974
ACTGCGAGTGAAGCGGGAAAAGCTCAAATTTAAAATCTGGCGGTCTTTG--GCTGTCCGA
GTTGTAATCTAGAGAAGTGCTATCCGCGCTGGACCGTGTACAAGTCTCCTGGAACGGAGC
GTCATAGAGGGTGAGAATCCCGTCTTTGACACGGACTACCAGGGCTTT-GTGATGTGCTC
TCAAAGAGTC-GAGTTGTTTGGGAATGCAGCTCTAAATGGGTGGTAAATTCCATCTAAAG
CTAAATATTGGCGAGAGACCGATAGCGAACAAGTACCGTGAGGGAAAGATGAAAAGAACT
TTGGAAAGAGAGTTAAACAGTACGTGAAATTGTTGAAAGGGAAACGCTTGAAGTCAGTCG
CGTTGGCTGGGGATCAACCTTGCTCTTTTGCTTGGTGTACTTTCCAGTTGACGGGTCAGC
ATCAATTTTGACCAGTGGACAAAGGTCAGGGGAATGTGGCATCTTCGGATGTGTTATAGC
CCTTGGTTGCATACATTGGTTGGGATTGAGGAACTCAGCACGCCGCAAGGCC-GGGTCTT
TG-ACCACGTACGTGCTTAGGATGCTGGCATAATGGCTTTAATCGACCCGTCTTGAAACA
CGGACCAAGGAGTCTAACATGCCCGCGAGTGTTTGGGTGGAAAACCCGGACGCGTAATGA
AAGTGAAAGTTGAGATCCCTGTCGTGGGG-AGCATCGACGCCCGGACCAGACCTTTTTGT
GACGGTCTCTGCGGTAGAGCGTGTATGTTGGGACCCGAAAGATGGTGAACTATGCC-TGA
ATAGCGGTGAAGCCAGAGGAAACTCTGTTGGAGGCTCGTAGCGATTCTGACGTGAAAATC
GAATCGCCTAAATTGGG-TTTAGGGGCGAAGAACTA--TCGAACCATCAATTAGCCTGGT
T-CCTGCCGAAATTTCCCTCACTTTACCAA-AAACTCATTTCAGATTTATGT
>Lepista_saeva_975
ACTGCGAGTGAAGCGGGAAAAGCTCAAATTTAAAATCTGGCGGTCTTTG--GCTGTCCGA
GTTGTAATCTAGAGAAGTGCTATCCGCGCTGGACCGTGTACAAGTCTCCTGGAACGGAGC
GTCATAGAGGGTGAGAATCCCGTCTTTGACACGGACTACCAGGGCTTT-GTGATGTGCTC
TCAAAGAGTC-GAGTTGTTTGGGAATGCAGCTCTAAATGGGTGGTAAATTCCATCTAAAG
CTAAATATTGGCGAGAGACCGATAGCGAACAAGTACCGTGAGGGAAAGATGAAAAGAACT
TTGGAAAGAGAGTTAAACAGTACGTGAAATTGTTGAAAGGGAAACGCTTGAAGTCAGTCG
CGTTGGCTGGGGATCAACCTTGCTCTTTTGCTTGGTGTACTTTCCAGTTGACGGGTCAGC
ATCAATTTTGACCAGTGGACAAAGGTCAGGGGAATGTGGCATCTTCGGATGTGTTATAGC
CCTTGGTTGCATACATTGGTTGGGATTGAGGAACTCAGCACGCCGCAAGGCC-GGGTCTT
TG-ACCACGTACGTGCTTAGGATGCTGGCATAATGGCTTTAATCGACCCGTCTTGAAACA
CGGACCAAGGAGTCTAACATGCCCGCGAGTGTTTGGGTGGAAAACCCGGACGCGTAATGA
AAGTGAAAGTTGAGATCCCTGTCGTGGGG-AGCATCGACGCCCGGACCAGACCTTTTTGT
GACGGTCTCTGCGGTAGAGCGTGTATGTTGGGACCCGAAAGATGGTGAACTATGCC-TGA
ATAGCGGTGAAGCCAGAGGAAACTCTGTTGGAGGCTCGTAGCGATTCTGACGTGAAAATC
GAATCGCCTAAATTGGG-TTTAGGGGCGAAGAACTA--TCGAACCATCAATTAGCCTGGT
T-CCTGCCGAAATTTCCCTCACTTTACCAA-AAACTCATTTCAGATTTATGT
>Lepista_sordida_169
ACTGCGAGTGAAGCGGGAAAAGCTCAAATTTAAAATCTGGCGGTCTTTG--GCCGTCCGA
GTTGTAATCTAGAGAAGTGCTATCCGCGCTGGACCGTGTACAAGTCTCCTGGAACGGAGC
GTCATAGAGGGTGAGAATCCCGTCTTTGACACGGACTACCAGGGCTTT-GTGATGTGCTC
TCAAAGAGTC-GAGTTGTTTGGGAATGCAGCTCTAAATGGGTGGTAAATTCCATCTAAAG
CTAAATATTGGCGAGAGACCGATAGCGAACAAGTACCGTGAGGGAAAGATGAAAAGAACT
TTGGAAAGAGAGTTAAACAGTACGTGAAATTGTTGAAAGGGAAACGCTTGAAGTCAGTCG
CGTTGGCTGGGGATCAACCTTGCTCTTTTGCTTGGTGTACTTCCCAGTTGACGGGTCAGC
ATCAATTTTGACCAATGGAAAAAGGTCAGGGGAATGTGGCATCTTCGGATGTGTTATAGC
CCTTGGTTGCATACATTGGTTGGGATTGAGGAACTCAGCATGCCGCAAGGCC-GGGTCTT
TG-ACCACGTACATGCTTAGGATGCTGGCATAATGGCTTTAATCGACCCGTCTTGAAACA
CGGACCAAGGAGTCTAACATGCCCGCGAGTGTTTGGGTGGAAAACCCGGACGCGTAATGA
AAGTGAAAGTTGAGATCCCTATCGTGGGG-AGCATCGACGCCCGGACCAGACCTTTT-GT
GACGGT-TCCGCGGTAGAGCGTGTATGTTGGGACCCGAAAGATGGTGAACTATGCC-TGA
ATAG-GGTGAAGCCAGAGGAAACTCTGGTGGAGGCTCGTAGCGATTCTGACGTGCAAATC
GA-TCGTCGAATTTGGG-TATAGGGGCGAAAGACTAA-TCGAACCATCTAGTAGC-TGGT
T-CCTGCCTATGTTTCCCTCAGGATAGCAG-AAACTCCATTCCAGATTATGT
>Lepista_sordida_832
ACTGCGAGTGAAGCGGGAAAAGCTCAAATTTAAAATCTGGCGGTCTTTG--GCCGTCCGA
GTTGTAATCTAGAGAAGTGCTATCCGCGCTGGACCGTGTACAAGTCTCCTGGAACGGAGC
GTCATAGAGGGTGAGAATCCCGTCTTTGACACGGACTACCAGGGCTTT-GTGATGTGCTC
TCAAAGAGTC-GAGTTGTTTGGGAATGCAGCTCTAAATGGGTGGTAAATTCCATCTAAAG
CTAAATATTGGCGAGAGACCGATAGCGAACAAGTACCGTGAGGGAAAGATGAAAAGAACT
TTGGAAAGAGAGTTAAACAGTACGTGAAATTGTTGAAAGGGAAACGCTTGAAGTCAGTCG
CGTTGGCTGGGGATCAACCTTGCTCTTTTGCTTGGTGTACTTCCCAGTTGACGGGTCAGC
ATCAATTTTGACCAATGGAAAAAGGTCAGGGGAATGTGGCATCTTCGGATGTGTTATAGC
CCTTGGTTGCATACATTGGTTGGGATTGAGGAACTCAGCATGCCGCAAGGCC-GGGTCTT
TG-ACCACGTACATGCTTAGGATGCTGGCATAATGGCTTTAATCGACCCGTCTTGAAACA
CGGACCAAGGAGTCTAACATGCCCGCGAGTGTTTGGGTGGAAAACCCGGACGCGTAATGA
AAGTGAAAGTTGAGATCCCTATCGTGGGG-AGCATCGACGCCCGGACCAGACCTTTT-GT
GACGGT-TCCGCGGTAGAGCGTGTATGTTGGGACCCGAAAGATGGTGAACTATGCC-TGA
ATAG-GGTGAAGCCAGAGGAAACTCTGGTGGAGGCTCGTAGCGATTCTGACGTGCAAATC
GA-TCGTCGAATTTGGG-TATAGGGGCGAAAGACTAA-TCGAACCATCTAGTAGC-TGGT
T-CCTGCCGAAGTTTCCCTCA-GATAGCAG-AAACTCATTTCAGATTTATGT
>Lepista_sordida_831
ACTGCGAGTGAAGCGGGAAAAGCTCAAATTTAAAATCTGGCGGTCTTTG--GCCGTCCGA
GTTGTAATCTAGAGAAGTGCTATCCGCGCTGGACCGTGTACAAGTCTCCTGGAACGGAGC
GTCATAGAGGGTGAGAATCCCGTCTTTGACACGGACTACCAGGGCTTT-GTGATGTGCTC
TCAAAGAGTC-GAGTTGTTTGGGAATGCAGCTCTAAATGGGTGGTAAATTCCATCTAAAG
CTAAATATTGGCGAGAGACCGATAGCGAACAAGTACCGTGAGGGAAAGATGAAAAGAACT
TTGGAAAGAGAGTTAAACAGTACGTGAAATTGTTGAAAGGGAAACGCTTGAAGTCAGTCG
CGTTGGCTGGGGATCAACCTTGCTCTTTTGCTTGGTGTACTTCCCAGTTGACGGGTCAGC
ATCAATTTTGACCAATGGAAAAAGGTCAGGGGAATGTGGCATCTTCGGATGTGTTATAGC
CCTTGGTTGCATACATTGGTTGGGATTGAGGAACTCAGCATGCCGCAAGGCC-GGGTCTT
TG-ACCACGTACATGCTTAGGATGCTGGCATAATGGCTTTAATCGACCCGTCTTGAAACA
CGGACCAAGGAGTCTAACATGCCCGCGAGTGTTTGGGTGGAAAACCCGGACGCGTAATGA
AAGTGAAAGTTGAGATCCCTATCGTGGGG-AGCATCGACGCCCGGACCAGACCTTTT-GT
GACGGT-TCCGCGGTAGAGCGTGTATGTTGGGACCCGAAAGATGGTGAACTATGCC-TGA
ATAG-GGTGAAGCCAGAGGAAACTCTGGTGGAGGCTCGTAGCGATTCTGACGTGCAAATC
GA-TCGTCGAATTTGGG-TATAGGGGCGAAAGACTAA-TCGAACCATCTAGTAAC-TGGT
T-CCTGCCGAAGTTTCCCTCATGATAGCAG-AAACTCATTTCAGATTTATGT
>Lepista_sordida_916
ACTGCGAGTGAAGCGGGAAAAGCTCAAATTTAAAATCTGGCGGTCTTTG--GCCGTCCGA
GTTGTAATCTAGAGAAGTGCTATCCGCGCTGGACCGTGTACAAGTCTCCTGGAACGGAGC
GTCATAGAGGGTGAGAATCCCGTCTTTGACACGGACTACCAGGGCTTT-GTGATGTGCTC
TCAAAGAGTC-GAGTTGTTTGGGAATGCAGCTCTAAATGGGTGGTAAATTCCATCTAAAG
CTAAATATTGGCGAGAGACCGATAGCGAACAAGTACCGTGAGGGAAAGATGAAAAGAACT
TTGGAAAGAGAGTTAAACAGTACGTGAAATTGTTGAAAGGGAAACGCTTGAAGTCAGTCG
CGTTGGCTGGGGATCAACCTTGCTCTTTTGCTTGGTGTACTTCCCAGTTGACGGGTCAGC
ATCAATTTTGACCAATGGAAAAAGGTCAGGGGAATGTGGCATCTTCGGATGTGTTATAGC
CCTTGGTTGCATACATTGGTTGGGATTGAGGAACTCAGCATGCCGCAAGGCC-GGGTCTT
TG-ACCACGTACATGCTTAGGATGCTGGCATAATGGCTTTAATCGACCCGTCTTGAAACA
CGGACCAAGGAGTCTAACATGCCCGCGAGTGTTTGGGTGGAAAACCCGGACGCGTAATGA
AAGTGAAAGTTGAGATCCCTATCGTGGGG-AGCATCGACGCCCGGACCAGACCTTTT-GT
GACGGT-TCCGCGGTAGAGCGTGTATGTTGGGACCCGAAAGATGGTGAACTATGCC-TGA
ATAG-GGTGAAGCCAGAGGAAACTCTGGTGGAGGCTCGTAGCGATTCTGACGTGCAAATC
GA-TCGTCGAATTTGGG-TATAGGGGCGAAAGACTAA-TCGAACCATCTAGTAGC-TGGT
T-CCTGCCGAAGTTTCCCTCAGGATAGCAG-AAACTCATTTCAGATTTATGT
>Lepista_sordida_921
ACTGCGAGTGAAGCGGGAAAAGCTCAAATTTAAAATCTGGCGGTCTTTG--GCCGTCCGA
GTTGTAATCTAGAGAAGTGCTATCCGCGCTGGACCGTGTACAAGTCTCCTGGAACGGAGC
GTCATAGAGGGTGAGAATCCCGTCTTTGACACGGACTACCAGGGCTTT-GTGATGTGCTC
TCAAAGAGTC-GAGTTGTTTGGGAATGCAGCTCTAAATGGGTGGTAAATTCCATCTAAAG
CTAAATATTGGCGAGAGACCGATAGCGAACAAGTACCGTGAGGGAAAGATGAAAAGAACT
TTGGAAAGAGAGTTAAACAGTACGTGAAATTGTTGAAAGGGAAACGCTTGAAGTCAGTCG
CGTTGGCTGGGGATCAACCTTGCTCTTTTGCTTGGTGTACTTCCCAGTTGACGGGTCAGC
ATCAATTTTGACCAATGGAAAAAGGTCAGGGGAATGTGGCATCTTCGGATGTGTTATAGC
CCTTGGTTGCATACATTGGTTGGGATTGAGGAACTCAGCATGCCGCAAGGCC-GGGTCTT
TG-ACCACGTACATGCTTAGGATGCTGGCATAATGGCTTTAATCGACCCGTCTTGAAACA
CGGACCAAGGAGTCTAACATGCCCGCGAGTGTTTGGGTGGAAAACCCGGACGCGTAATGA
AAGTGAAAGTTGAGATCCCTATCGTGGGG-AGCATCGACGCCCGGACCAGACCTTTT-GT
GACGGT-TCCGCGGTAGAGCGTGTATGTTGGGACCCGAAAGATGGTGAACTATGCC-TGA
ATAG-GGTGAAGCCAGAGGAAACTCTGGTGGAGGCTCGTAGCGATTCTGACGTGCAAATC
GA-TCGTCGAATTTGGG-TATAGGGGCGAAAGACTAA-TCGAACCATCTAGTAGC-TGGT
T-CCTGCCGAAGTTTCCCTCAGGATAGCAG-AAACTCATTTCAGATTTATGT
>Lepista_spone_917
ACTGCGAGTGAAGCGGGAAAAGCTCAAATTTAAAATCTGGCGGTCTTTG--GCCGTCCGA
GTTGTAATCTAGAGAAGTGCTATCCGCGCTGGACCGTGTACAAGTCTCCTGGAACGGAGC
GTCATAGAGGGTGAGAATCCCGTCTTTGACACGGACTACCAGGGCTTT-GTGATGTGCTC
TCAAAGAGTC-GAGTTGTTTGGGAATGCAGCTCTAAATGGGTGGTAAATTCCATCTAAAG
CTAAATATTGGCGAGAGACCGATAGCGAACAAGTACCGTGAGGGAAAGATGAAAAGAACT
TTGGAAAGAGAGTTAAACAGTACGTGAAATTGTTGAAAGGGAAACGCTTGAAGTCAGTCG
CGTTGGCTGGGGATCAACCTTGCTCTTTTGCTCGGTGTACTTTCCAGTTGACGGGTCAGC
ATCAATTTTGACCAGTGGAAAAAGGTCAGGGGAATGTGGCATCTTCGGATGTGTTATAGC
CCTTGGTTGCATACATTGGTTGGGATTGAGGAACTCAGCACGCCGCAAGGCC-GGGTCTT
CGGACTACGTACGTGCTTAGGATGCTGGCATAATGGCTTTAATCGACCCGTCTTGAAACA
CGGACCAAGGAGTCTAACATGCCCGCGAGTGTTTGGGTGGAAAACCCGGACGCGTAATGA
AAGTGAAAGTTGAGATCCCTGTCGTGGGG-AGCATCGACGCCCGGACTAGACCTTTT-GT
GACAGT-CCCGCGGTAGAGCGTGTATGTTGGGACCCGAAAGATGGTGAACTATGCC-TGA
ATAG-GGTGAAGCCAGAGGAAACTCTGGTGGAGGCTCGTAGCGATTCTGACGTGCAAATC
GA-TCGTCGAATTTGGG-TATAGGGGCGAAAGACTAA-TCGAACCATCTAGTAGC-TGGT
T-CCTGCCGAAGTTTCCCTCAGGATAGCAG-AAACTCATGTCAGATTTATGT
>Lepista_spone_249
ACTGCGAGTGAAGCGGGAAAAGCTCAAATTTAAAATCTGGCGGTCTTTG--GCCGTCCGA
GTTGTAATCTAGAGAAGTGCTATCCGCGCTGGACCGTGTACAAGTCTCCTGGAACGGAGC
GTCATAGAGGGTGAGAATCCCGTCTTTGACACGGACTACCAGGGCTTT-GTGATGTGCTC
TCAAAGAGTC-GAGTTGTTTGGGAATGCAGCTCTAAATGGGTGGTAAATTCCATCTAAAG
CTAAATATTGGCGAGAGACCGATAGCGAACAAGTACCGTGAGGGAAAGATGAAAAGAACT
TTGGAAAGAGAGTTAAACAGTACGTGAAATTGTTGAAAGGGAAACGCTTGAAGTCAGTCG
CGTTGGCTGGGGATCAACCTTGCTCTTTTGCTTGGTGTACTTTCCAGTTGACGGGTCAGC
ATCAATTTTGACCAGTGGAAAAAGGTCAGGGGAATGTGGCATCTTCGGATGTGTTATAGC
CCTTGGTTGCATACATTGGTTGGGATTGAGGAACTCAGCACGCCGCAAGGCC-GGGTCTT
CGGACTACGTACGTGCTTAGGATGCTGGCATAATGGCTTTAATCGACCCGTCTTGAAACA
CGGACCAAGGAGTCTAACATGCCCGCGAGTGTTTGGGTGGAAAACCCGGACGCGTAATGA
AAGTGAAAGTTGAGATCCCTGTCGTGGGG-AGCATCGACGCCCGGACTAGACCTTTT-GT
GACAGT-CCCGCGGTAGAGCGTGTATGTTGGGACCCGAAAGATGGTGAACTATGCC-TGA
ATAG-GGTGAAGCCAGAGGAAACTCTGGTGGAGGCTCGTAGCGATTCTGACGTGCAAATC
GA-TCGTCGAATTTGGG-TATAGGGGCGAAAGACTAA-TCGAACCATCTAGTAGCTGGGT
T-CCTGCCGAAGTTTCCCTCAGGATAGCAG-AAACTCATTTCAGATTTATGT
>Lepista_spone_454
ACTGCGAGTGAAGCGGGAAAAGCTCAAATTTAAAATCTGGCGGTCTTTG--GCCGTCCGA
GTTGTAATCTAGAGAAGTGCTATCCGCGCTGGACCGTGTACAAGTCTCCTGGAACGGAGC
GTCATAGAGGGTGAGAATCCCGTCTTTGACACGGACTACCAGGGCTTT-GTGATGTGCTC
TCAAAGAGTC-GAGTTGTTTGGGAATGCAGCTCTAAATGGGTGGTAAATTCCATCTAAAG
CTAAATATTGGCGAGAGACCGATAGCGAACAAGTACCGTGAGGGAAAGATGAAAAGAACT
TTGGAAAGAGAGTTAAACAGTACGTGAAATTGTTGAAAGGGAAACGCTTGAAGTCAGTCG
CGTTGGCTGGGGATCAACCTTGCTCTTTTGCTCGGTGTACTTTCCAGTTGACGGGTCAGC
ATCAATTTTGACCAGTGGAAAAAGGTCAGGGGAATGTGGCATCTTCGGATGTGTTATAGC
CCTTGGTTGCATACATTGGTTGGGATTGAGGAACTCAGCACGCCGCAAGGCC-GGGTCTT
CGGACTACGTACGTGCTTAGGATGCTGGCATAATGGCTTTAATCGACCCGTCTTGAAACA
CGGACCAAGGAGTCTAACATGCCCGCGAGTGTTTGGGTGGAAAACCCGGACGCGTAATGA
AAGTGAAAGTTGAGATCCCTGTCGTGGGG-AGCATCGACGCCCGGACTAGACCTTTT-GT
GACAGT-CCCGCGGTAGAGCGTGTATGTTGGGACCCGAAAGATGGTGAACTATGCC-TGA
ATAG-GGTGAAGCCAGAGGAAACTCTGGTGGAGGCTCGTAGCGATTCTGACGTGCAAATC
GA-TCGTCGAATTTGGG-TATAGGGGCGAAAGACTAA-TCGAACCATCTAGTAGC-TGGT
T-CCTGCCGAAGTTTCCCTCAGGATAGCAG-AAACTCATTTCAGATTTATGT
>Lepista_sptwo_956
ACTGCGAGTGAAGCGGGAAAAGCTCAAATTTAAAATCTGGCGGTCTTTG--GCCGTCCGA
GTTGTAATCTAGAGAAGTGCTATCCGCGCTGGACCGTGTACAAGTCTCCTGGAACGGAGC
GTCATAGAGGGTGAGAATCCCGTCTTTGATGTAGGTTGACTCGTCTTGACCGATCCAGCT
TGGATGGCTCCAAGGTCACTGTAGATGCAGCTTGAAATGGGTGGTGTAGTTCATCTAAGG
CTATATATTGGCGAGAGTTGGATAGCGAACAAGGACCGTGAGGGAAAGATGAAAGAAAAC
TTGGAAGAGGAGTTAATCAGTACGTGAAATTGATGAAAGGGGAACGCTTGGAGTCAGTCG
CGATGGCCGGGGATCAACCTAGCTCTTTTGCTTGGTGTACTTCCCAGGTGACGGGTCAGC
ATCAATTTTGACCGATGGATAAAGGTCAGGGGAATGTGGCATCTTCGGATGTGTTATAGC
CTTTGGTTGCATACATCGGTTGGGATTGAGGAACTCAGCACGCCGCAAGGCCCGGGTCTT
TG-ACCACGTACGTGCTTAGGATGCTGGCATAATGGCTTTAATCGACCCGTCTTGAAACA
CGGACCAAGGAGTCTAACATGCCCGCGAGTGTTTGGGTGGAAAACCCGGACGCGTAATGA
AAGTGAAAGTTGAGATCCCTGTCGTGGGG-AGCATCGACGCCCGGACCAGACCTTTT-GT
GACGGT-CCCGCGGTGGAGCGTGTATGTTGGGACCCGAAAGATGGTGAACTATGCC-TGA
ATAG-GGTGAAGCCAGAGGAAACTCTGGTGGAGGCTCGTAGCGATTCTGACGTGCAAATC
GA-TCGTCGAATTTGGG-TATAGGGGCGAAAGACTAA-TCGAACCATCTAGTAGC-TGGT
T-CCTGCCGAAGTTTCCCTCAGGATAGCAG-AAACTCATTTCAGATTTATGT
