# Supplementary material for: Evaluation of five regions as DNA barcodes for identification of Lepista species (Tricholomataceae, Basidiomycota) from China
Source: PeerJ. 2019 Jul 15;7:e7307. doi: 10.7717/peerj.7307 (PMC6637932; doi:10.7717/peerj.7307)
Supplement: Supplemental Information 5 [file peerj-07-7307-s005.fas]

>Lepista_densifolia_103
CACTTCGTTTGCTTCGAGACCGACTAATTTTTTTGGTTTCAGTTTTGCAACCGTACTCGC
AAGGCGGAATGGTTATCGTGTTAACATCGTTACTAATTTTTATTAAAA-CTAACAACCAC
CATTCATCGTTGACAGTGAGAGGTATCTGGGTATCTAATCCTATTTCCTATTCTCACCTT
CGTTTCTCAGCGTCAATCAATAATAGATAAAAAGCTTTCACCTTTAGTATTCCACCTAAT
ATCTGAGGATATAATCCCTACACTAAGTATTATTTGACTTATCCTCTATTTGATTCTAGC
TTTAATTAATCTTATTTTTTACTGAAACACGGATATTTTTTAGTTTATTAAACAAACTTT
A--------------TT-TATATCATTTATTTTTTTAATCTGT----TAAACAGGTATT-
--------------------------ATTTTGAAAA------------------------
-----------TTTTAACTTAAACTT-------------TTAAGTTTAATACGG-TTTCA
GAGCTAGGT-AAAATTTAAAACTTTTA-AAGCAGCCTACACACCCTTTACGCCTGATTAG
GACGACTAACGTTTGCGTCTCTGGCCTTACCGAGTCTTCTGGCACCAGT--TTTGGACAA
CACTAATAGTAAGGTAATATCATTTTTTTCCCTTACGTTATCACAATCACCAACAAATAT
GCATGGCTGCATGAGATAAC-GCTCTTGCGTAC-CTGCTGACGA----
>Lepista_irina_499
CACTTCGTTTGCTTCGAGACCGACTAATTTTTTTGGTTTCAGTTTTGCAACCGTACTCGC
AAGGCGGAATGGTTATCGTGTTAACATCGTTACCAGTTTTTATTAAAA-CTAACAACCAC
CATTCATCGTTGACAGTGAGAGGTATCTGGGTATCTAATCCTATTTCCTATTCTCACCTT
CGTTTCTCAGCGTCAATCAATAGTAGATAAAAAGCTTTCACCTTTAGTATTCCCCTTAGT
ATCTACGGATATAATCCCTACTCTAAGTATTATTCGGTTTATCCCCAATTTGATTCTAGC
TTTAATTAATCTTATTTTTTACTGTGACACGTATATTTTAGTGTTATTTAATAAACATTT
AAATATCATTTATTTTTGCCTATATTCTTTTTATTTCT-CCAAGTTAAAATTTAACCCTT
-------------------ACGGATTAATTATAAACACGAATTAAACTAAAGATAAGACT
AAATATAATTTACATAATACAATTTTTAATTAATTAAATTTTGTATTATTACGG-TTACA
GAGCTATTA-TAAAAATAAAACTTTTA-AAGCAGCCTACAAACCCTTTACGCCTGATTAG
GACGACTAACGTTTGCGTCTCTGGCCTTACCGAGTCTTCTGGCACCAGT--TTTGGACAA
CACTAATAGTAAGGTAATATCATTTTTTTCCCTTACGTTATCACAATCACCAACAATTAC
GCATGGCT-CATGTGATTTCAGTTAGCTAGTTC-ACTCTTGCGAGCAT
>Lepista_irina_500
CACTTCGTTTGCTTCGAGACCGACTAATTTTTTTGGTTTCAGTTTTGCAACCGTACTCGC
AAGGCGGAATGGTTATCGTGTTAACATCGTTACCAGTTTTTATTAAAA-CTAACAACCAC
CATTCATCGTTGACAGTGAGAGGTATCTGGGTATCTAATCCTATTTCCTATTCTCACCTT
CGTTTCTCAGCGTCAATCAATAGTAGATAAAAAGCTTTCACCTTTAGTATTCCCCTTAGT
ATCTACGGATATAATCCCTACTCTAAGTATTATTCGGTTTATCCCCAATTTGATTCTAGC
TTTAATTAATCTTATTTTTTACTGTGACACGTATATTTTAGTGTTATTTAATAAACATTT
AAATATCATTTATTTTTGCCTATATTCTTTTTATTTCT-CCAAGTTAAAATTTAACCCTT
-------------------ACGGATTAATTATAAACACGAATTAAACTAAAGATAAGACT
AAATATAATTTACATAATACAATTTTTAATTAATTAAATTTTGTATTATTACGG-TTACA
GAGCTATTA-TAAAAATAAAACTTTTA-AAGCAGCCTACAAACCCTTTACGCCTGATTAG
GACGACTAACGTTTGCGTCTCTGGCCTTACCGAGTCTTCTGGCACCAGT--TTTGGACAA
CACTAATAGTAAGGTAATATCATTTTTTTCCCTTACGTTATCACAATCACCAACAATTAC
GCATGGCT-CATGTGATTTCAGTTAGCTAGTTC-ACTCTTGCGAGCAT
>Lepista_irina_805
CTCTTTGCTTGCTTCGAGAC-GACTAATTTTTTTGGTTTCAGTTTTGCAACCGTACTCGC
AAGGCGGAATGGTTATCGTGTTAACATCGTTACCAGTTTTTATTAAAA-CTAACAACCAC
CATTCATCGTTGACAGTGAGAGGTATCTGGGTATCTAATCCTATTTCCTATTCTCACCTT
CGTTTCTCAGCGTCAATCAATAGTAGATAAAAAGCTTTCACCTTTAGTATTCCCCTTAGT
ATCTACGGATATAATCCCTACTCTAAGTATTATTCGGTTTATCCCCAATTTGATTCTAGC
TTTAATTAATCTTATTTTTTACTGTGACACGTATATTTTAGTGTTATTTAATAAACATTT
AAATATCATTTATTTTTGCCTATATTCTTTTTATTTCT-CCAAGTTAAAATTTAACCCTT
-------------------ACGGATTAATTATAAACACGAATTAAACTAAAGATAAGACT
AAATATAATTTACATAATACAATTTTTAATTAATTAAATTTTGTATTATTACGG-TTACA
GAGCTATTA-TAAAAATAAAACTTTTA-AAGCAGCCTACAAACCCTTTACGCCTGATTAG
GACGACTAACGTTTGCGTCTCTGGCCTTACCGAGTCTTCTGGCACCAGT--TTTGGACAA
CACTAATAGTAAGGTAATATCATTTTTTTCCCTTACGTTATCACAATCACCAACAATTAC
GCATGGCT-CATGTGATTTCAGTTAGCTAGTTC-ACTCTTGCGAGCAT
>Lepista_nuda_176
ATTTTCGTT-GCTTCGAGAC-GACTAATTTTTTTGGTTTCAGTTTTGCAACCGTACTCGC
AAGGCGGAATGGTTATCGTGTTAACATCGTTACCAGTTTTTATTAAAA-CTAACAACCAC
CATTCATCGTTGACAGTGAGAGGTATCTGGGTATCTAATCCTATTTCCTATTCTCACCTT
CGTTTCTCAGCGTCAATCATTAGTAGATAAAAAGCTTTCACCTTTAGTATTCCCCTTAGT
ATCTACGGATATAATCCCTACTCTAAGTATTATTCGGTTTATCCCCAATTTGATTCTAGC
TTTAATTCATCTTATTTTATACTGTTACACGTATATTTTAGTGTTATTTTATAAACATTT
AAATATCATTTATTTTTGCCTTTATTCTTTTTATTTACTCAAAAGAATTAATTAACCCTT
-------------------ACAGAATATTTAAAACA-TGAATTAATTTAAAGATAAGAGT
AAATATAATTTATATAATA-AAATTTAATTAAA-------TTTTATTATTACGG-TAACA
GAGCTATT--TATAAATAAAACTTTTA-AAGCAGCCTACATACCCTTTACGCCTGATTAG
GACGACTAACGTTTGCGTCTCTGGCCTTACCGAGTCTTCTGGCACCAGT--TTTGGACAA
CACTAATAGTAAGGTAATATCATTTTTTTCCCTTACGTTATCACAATCACCAACAATTAC
GCATGACT-CATGTGATTTCAGTTAGCTAGTTC-ACTCTTGCGAGCAT
>Lepista_nuda_51
CACTTCGTTTGCTTCGAGACCGACTAATTTTTTTGGTTTCAGTTTTGCAACCGTACTCGC
AAGGCGGAATGGTTATCGTGTTAACATCGTTACCAGTTTTTATTAAAA-CTAACAACCAC
CATTCATCGTTGACAGTGAGAGGTATCTGGGTATCTAATCCTATTTCCTATTCTCACCTT
CGTTTCTCAGCGTCAATCATTAGTAGATAAAAAGCTTTCACCTTTAGTATTCCCCTTAGT
ATCTACGGATATAATCCCTACTCTAAGTATTATTCGGTTTATCCCCAATTTGATTCTAGC
TTTAATTCATCTTATTTTATACTGTTACACGTATATTTTAGTGTTATTTTATAAACATTT
AAATATCATTTATTTTTGCCTTTATTCTTTTTATTTACTCAAAAGAATTAATTAACCCTT
-------------------ACAGAATATTTAAAACA-TGAATTAATTTAAAGATAAGAGT
AAATATAATTTATATAATA-AAATTTAATTAAA-------TTTTATTATTACGG-TAACA
GAGCTATT--TATAAATAAAACTTTTA-AAGCAGCCTACATACCCTTTACGCCTGATTAG
GACGACTAACGTTTGCGTCTCTGGCCTTACCGAGTCTTCTGGCACCAGT--TTTGGACAA
CACTAATAGTAAGGTAATATCATTTTTTTCCCTTACGTTATCACAATCACCAACAATTAC
GCATGACT-CATGTGATTTCAGTTAGCTAGTTC-ACTCTTGCGAGCAT
>Lepista_nuda_546
CTCTTTGATTGCT-CGAGAC-GACTAATTTTTTTGGTTTCAGTTTTGCAACCGTACTCGC
AAGGCGGAATGGTTATCGTGTTAACATCGTTACCAGTTTTTATTAAAA-CTAACAACCAC
CATTCATCGTTGACAGTGAGAGGTATCTGGGTATCTAATCCTATTTCCTATTCTCACCTT
CGTTTCTCAGCGTCAATCATTAGTAGATAAAAAGCTTTCACCTTTAGTATTCCCCTTAGT
ATCTACGGATATAATCCCTACTCTAAGTATTATTCGGTTTATCCCCAATTTGATTCTAGC
TTTAATTCATCTTATTTTATACTGTTACACGTATATTTTAGTGTTATTTTATAAACATTT
AAATATCATTTATTTTTGCCTTTATTCTTTTTATTTACTCAAAAGAATTAATTAACCCTT
-------------------ACAGAATATTTAAAACA-TGAATTAATTTAAAGATAAGAGT
AAATATAATTTATATAATA-AAATTTAATTAAA-------TTTTATTATTACGG-TAACA
GAGCTATT--TATAAATAAAACTTTTA-AAGCAGCCTACATACCCTTTACGCCTGATTAG
GACGACTAACGTTTGCGTCTCTGGCCTTACCGAGTCTTCTGGCACCAGT--TTTGGACAA
CACTAATAGTAAGGTAATATCATTTTTTTCCCTTACGTTATCACAATCACCAACAATTAC
GCATGACT-CATGTGATTTCAGTTAGCTAGTTC-ACTCTTGCGAGCAT
>Lepista_nuda_549
TAATTCGATTGCTTCGAGAC-GACTAATTTTTTTGGTTTCAGTTTTGCAACCGTACTCGC
AAGGCGGAATGGTTATCGTGTTAACATCGTTACCAGTTTTTATTAAAA-CTAACAACCAC
CATTCATCGTTGACAGTGAGAGGTATCTGGGTATCTAATCCTATTTCCTATTCTCACCTT
CGTTTCTCAGCGTCAATCATTAGTAGATAAAAAGCTTTCACCTTTAGTATTCCCCTTAGT
ATCTACGGATATAATCCCTACTCTAAGTATTATTCGGTTTATCCCCAATTTGATTCTAGC
TTTAATTCATCTTATTTTATACTGTTACACGTATATTTTAGTGTTATTTTATAAACATTT
AAATATCATTTATTTTTGCCTTTATTCTTTTTATTTACTCAAAAGAATTAATTAACCCTT
-------------------ACAGAATATTTAAAACA-TGAATTAATTTAAAGATAAGAGT
AAATATAATTTATATAATA-AAATTTAATTAAA-------TTTTATTATTACGG-TAACA
GAGCTATT--TATAAATAAAACTTTTA-AAGCAGCCTACATACCCTTTACGCCTGATTAG
GACGACTAACGTTTGCGTCTCTGGCCTTACCGAGTCTTCTGGCACCAGT--TTTGGACAA
CACTAATAGTAAGGTAATATCATTTTTTTCCCTTACGTTATCACAATCACCAACAATTAC
GCATGACT-CATGTGATTTCAGTTAGCTAGTTC-ACTCTTGCGAGCAT
>Lepista_nuda_550
CACTTCGTTTGCTTCGAGAC-GACTAATTTTTTTGGTTTCAGTTTTGCAACCGTACTCGC
AAGGCGGAATGGTTATCGTGTTAACATCGTTACCAGTTTTTATTAAAA-CTAACAACCAC
CATTCATCGTTGACAGTGAGAGGTATCTGGGTATCTAATCCTATTTCCTATTCTCACCTT
CGTTTCTCAGCGTCAATCATTAGTAGATAAAAAGCTTTCACCTTTAGTATTCCCCTTAGT
ATCTACGGATATAATCCCTACTCTAAGTATTATTCGGTTTATCCCCAATTTGATTCTAGC
TTTAATTCATCTTATTTTATACTGTTACACGTATATTTTAGTGTTATTTTATAAACATTT
AAATATCATTTATTTTTGCCTTTATTCTTTTTATTTACTCAAAAGAATTAATTAACCCTT
-------------------ACAGAATATTTAAAACA-TGAATTAATTTAAAGATAAGAGT
AAATATAATTTATATAATA-AAATTTAATTAAA-------TTTTATTATTACGG-TAACA
GAGCTATT--TATAAATAAAACTTTTA-AAGCAGCCTACATACCCTTTACGCCTGATTAG
GACGACTAACGTTTGCGTCTCTGGCCTTACCGAGTCTTCTGGCACCAGT--TTTGGACAA
CACTAATAGTAAGGTAATATCATTTTTTTCCCTTACGTTATCACAATCACCAACAATTAC
GCATGACT-CATGTGATTTCAGTTAGCTAGTTC-ACTCTTGCGAGCAT
>Lepista_nuda_728
CACTTCGTTTGCTTCGAGACCGACTAATTTTTTTGGTTTCAGTTTTGCAACCGTACTCGC
AAGGCGGAATGGTTATCGTGTTAACATCGTTACCAGTTTTTATTAAAA-CTAACAACCAC
CATTCATCGTTGACAGTGAGAGGTATCTGGGTATCTAATCCTATTTCCTATTCTCACCTT
CGTTTCTCAGCGTCAATCATTAGTAGATAAAAAGCTTTCACCTTTAGTATTCCCCTTAGT
ATCTACGGATATAATCCCTACTCTAAGTATTATTCGGTTTATCCCCAATTTGATTCTAGC
TTTAATTCATCTTATTTTATACTGTTACACGTATATTTTAGTGTTATTTTATAAACATTT
AAATATCATTTATTTTTGCCTTTATTCTTTTTATTTACTCAAAAGAATTAATTAACCCTT
-------------------ACAGAATATTTAAAACA-TGAATTAATTTAAAGATAAGAGT
AAATATAATTTATATAATA-AAATTTAATTAAA-------TTTTATTATTACGG-TAACA
GAGCTATT--TATAAATAAAACTTTTA-AAGCAGCCTACATACCCTTTACGCCTGATTAG
GACGACTAACGTTTGCGTCTCTGGCCTTACCGAGTCTTCTGGCACCAGT--TTTGGACAA
CACTAATAGTAAGGTAATATCATTTTTTTCCCTTACGTTATCACAATCACCAACAATTAC
GCATGACT-CATGTGATTTCAGTTAGCTAGTTC-ACTCTTGCGAGCAT
>Lepista_nuda_760
CAGT-CG--TGCT-CGAGAC-GACTAATTTTTTTGGTTTCAGTTTTGCAACCGTACTCGC
AAGGCGGAATGGTTATCGTGTTAACATCGTTACCAGTTTTTATTAAAA-CTAACAACCAC
CATTCATCGTTGACAGTGAGAGGTATCTGGGTATCTAATCCTATTTCCTATTCTCACCTT
CGTTTCTCAGCGTCAATCATTAGTAGATAAAAAGCTTTCACCTTTAGTATTCCCCTTAGT
ATCTACGGATATAATCCCTACTCTAAGTATTATTCGGTTTATCCCCAATTTGATTCTAGC
TTTAATTCATCTTATTTTATACTGTTACACGTATATTTTAGTGTTATTTTATAAACATTT
AAATATCATTTATTTTTGCCTTTATTCTTTTTATTTACTCAAAAGAATTAATTAACCCTT
-------------------ACAGAATATTTAAAACA-TGAATTAATTTAAAGATAAGAGT
AAATATAATTTATATAATA-AAATTTAATTAAA-------TTTTATTATTACGG-TAACA
GAGCTATT--TATAAATAAAACTTTTA-AAGCAGCCTACATACCCTTTACGCCTGATTAG
GACGACTAACGTTTGCGTCTCTGGCCTTACCGAGTCTTCTGGCACCAGT--TTTGGACAA
CACTAATAGTAAGGTAATATCATTTTTTTCCCTTACGTTATCACAATCACCAACAATTAC
GCATGACT-CATGTGATTTCAGTTAGCTAGTTC-ACTCTTGCGAGCAT
>Lepista_panaeola_179
CACTTCGTCTGCT-CGAGACCGATTAA-TTTTTTGGTTTCAGTTTTGCAACCGTACTCGC
AAGGCGGAATGGTTATCGTGTTAACATCGTTACTAATTTTTATTAAAA-CTAATAACCAC
CATTCATCGTTGACAGTGAGAGGTACCTGGGTATCTAATCCTATTTCCTATTCTCACTTT
CGTTTCTCAGCGTCAATCATTAGTAGATAAAAAGCTTTCACCTTTAGTATTCCCCCTAGT
ATCTTAGGATATAAACCCTACACTAAGTATTATTTAAGTTATCCTCTATTTGATTCTAGC
TTTTATTAATCTTACTTTTTACTGAAACACGGATATTTTT-GGTTTATTTAACAAACATT
A--------------TTATATATCATTTAGTTTTTTCCTTCTTTGCGTATAGAAGTATTT
CTT---------------------TCATTTTGAATA----------AAATATACCCCCTA
GCTATCCGTTCTTTAAAAACAAAAACAAAAAA-CCAGGGTTAATTTTACTACGAATTTCA
GAGCTTTTTTAAAAAATAAAACTTTTA-AAGCAGCCTACACACCCTTTACGCCTGATTAG
GACGACTAACGTTTGCGTCTCTGGCCTTACCGAGTCTTCTGGCACCAGT--TTTGGACAA
CACTAATAGTAAGGTAATATCATTTTTTTCCCTTACGTTATCACAATCACCAACAAATAT
GCATGACT-CATGTGATTTCAGTTAGCTAGTTC-ACTCTTGCGAGCAT
>Lepista_panaeola_1061
CACTTCGTTTGCTT-GAGACCGACTAATTTTTTTGGTTTCAGTTTTGCAACCGTACTCGC
AAGGCGGAATGGTTATCGTGTTAACATCGTTACTAATTTTTATTAAAA-CTAATAACCAC
CATTCATCGTTGACAGTGAGAGGTACCTGGGTATCTAATCCTATTTCCTATTCTCACTTT
CGTTTCTCAGCGTCAATCATTAGTAGATAAAAAGCTTTCACCTTTAGTATTCCCCCTAGT
ATCTTAGGATATAAACCCTACACTAAGTATTATTTAAGTTATCCTCTATTTGATTCTAGC
TTTTATTAATCTTACTTTTTACTGAAACACGGATATTTTT-GGTTTATTTAACAAACATT
A--------------TTATATATCATTTAGTTTTTTCCTTCTTTGCGTATAGAAGTATTT
CTT---------------------TCATTTTGAATA----------AAATATACCCCCTA
GCTATCCGTTCTTTAAAAACAAAAACAAAAAA-CCAGGGTTAATTTTACTACGAATTTCA
GAGCTTTTTTAAAAAATAAAACTTTTA-AAGCAGCCTACACACCCTTTACGCCTGATTAG
GACGACTAACGTTTGCGTCTCTGGCCTTACCGAGTCTTCTGGCACCAGT--TTTGGACAA
CACTAATAGTAAGGTAATATCATTTTTTTCCCTTACGTTATCACAATCACCAACAAATAT
GCATGACT-CATGTGATTTCAGTTAGCTAGTTC-ACTCTTGCGAGCAT
>Lepista_panaeola_489
CACTTCGTTTGCTTCGAGACCGACTAATTTTTTTGGTTTCAGTTTTGCAACCGTACTCGC
AAGGCGGAATGGTTATCGTGTTAACATCGTTACTAATTTTTATTAAAA-CTAATAACCAC
CATTCATCGTTGACAGTGAGAGGTACCTGGGTATCTAATCCTATTTCCTATTCTCACTTT
CGTTTCTCAGCGTCAATCATTAGTAGATAAAAAGCTTTCACCTTTAGTATTCCCCCTAGT
ATCTTAGGATATAAACCCTACACTAAGTATTATTTAAGTTATCCTCTATTTGATTCTAGC
TTTTATTAATCTTACTTTTTACTGAAACACGGATATTTTT-GGTTTATTTAACAAACATT
A--------------TTATATATCATTTAGTTTTTTCCTTCTTTGCGTATAGAAGTATTT
CTT---------------------TCATTTTGAATA----------AAATATACCCCCTA
GCTATCCGTTCTTTAAAAACAAAAACAAAAAA-CCAGGGTTAATTTTACTACGAATTTCA
GAGCTTTTTTAAAAAATAAAACTTTTA-AAGCAGCCTACACACCCTTTACGCCTGATTAG
GACGACTAACGTTTGCGTCTCTGGCCTTACCGAGTCTTCTGGCACCAGT--TTTGGACAA
CACTAATAGTAAGGTAATATCATTTTTTTCCCTTACGTTATCACAATCACCAACAAATAT
GCATGACT-CATGTGATTTCAGTTAGCTAGTTC-ACTCTTGCGAGCAT
>Lepista_panaeola_515
AGCTGGGGATGATG-GAGACCGACTAATTTTTTTGGTTTGAGTTTTGCAACCGTACTCGC
AAGGCGGAATGGTTATCGTGTTAACATCGTTACTAATTTTTATTAAAA-CTAATAACCAC
CATTCATCGTTGACAGTGAGAGGTACCTGGGTATCTAATCCTATTTCCTATTCTCACTTT
CGTTTCTCAGCGTCAATCATTAGTAGATAAAAAGCTTTCACCTTTAGTATTCCCCCTAGT
ATCTTAGGATATAAACCCTACACTAAGTATTATTTAAGTTATCCTCTATTTGATTCTAGC
TTTTATTAATCTTACTTTTTACTGAAACACGGATATTTTT-GGTTTATTTAACAAACATT
A--------------TTATATATCATTTAGTTTTTTCCTTCTTTGCGTATAGAAGTATTT
CTT---------------------TCATTTTGAATA----------AAATATACCCCCTA
GCTATCCGTTCTTTAAAAACAAAAACAAAAAAACCAGGGTTAATTTTACTACGAATTTCA
GAGCTTTTTTAAAAAATAAAACTTTTA-AAGCAGCCTACACACCCTTTACGCCTGATTAG
GACGACTAACGTTTGCGTCTCTGGCCTTACCGAGTCTTCTGGCACCAGT--TTTGGACAA
CACTAATAGTAAGGTAATATCATTTTTTTCCCTTACGTTATCACAATCACCAACAAATAT
GCATGACT-CATGTGATTTCAGTTAGCTAGTTC-ACTCTTGCGAGCAT
>Lepista_panaeola_739
CAGTGA--ATGATG-CA-AC-GACTAATTTTTTTGGTTTCAGTTTTGCAACCGTACTCGC
AAGGCGGAATGGTTATCGTGTTAACATCGTTACTAATTTTTATTAAAA-CTAATAACCAC
CATTCATCGTTGACAGTGAGAGGTACCTGGGTATCTAATCCTATTTCCTATTCTCACTTT
CGTTTCTCAGCGTCAATCATTAGTAGATAAAAAGCTTTCACCTTTAGTATTCCCCCTAGT
ATCTTAGGATATAAACCCTACACTAAGTATTATTTAAGTTATCCTCTATTTGATTCTAGC
TTTTATTAATCTTACTTTTTACTGAAACACGGATATTTTT-GGTTTATTTAACAAACATT
A--------------TTATATATCATTTAGTTTTTTCCTTCTTTGCGTATAGAAGTATTT
CTT---------------------TCATTTTGAATA----------AAATATACCCCCTA
GCTATCCGTTCTTTAAAAACAAAAACAAAAAA-CCAGGGTTAATTTTACTACGAATTTCA
GAGCTTTTTTAAAAAATAAAACTTTTA-AAGCAGCCTACACACCCTTTACGCCTGATTAG
GACGACTAACGTTTGCGTCTCTGGCCTTACCGAGTCTTCTGGCACCAGT--TTTGGACAA
CACTAATAGTAAGGTAATATCATTTTTTTCCCTTACGTTATCACAATCACCAACAAATAT
GCATGACT-CATGTGATTTCAGTTAGCTAGTTC-ACTCTTGCGAGCAT
>Lepista_saeva_117
CACTTCGTTTGCTTCGAGACCGACTAATTTTTTTGGTTTCAGTTTTGCAACCGTACTCGC
AAGGCGGAATGGTTATCGTGTTAACATCGTTACCAGTTTTTATTAAAA-CTAACAACCAC
CATTCATCGTTGACAGTGAGAGGTATCTGGGTATCTAATCCTATTTCCTATTCTCACCTT
CGTTTCTCAGCGTCAATCATTACTAGATAAAAAGCTTTCACCTTTAGTATTCCCCTTAGT
ATCTACGGATATAATCCCTACTCTAAGTATTATTCGGTTTATCCTCAATTTGATTCTAGC
TTTAATTCATCTTATTATATACTGTGACACGTATATTTTAGTGTTATTTTATAAACATTT
AAATATCATTTATTTTTGCCTATATTCTTTATATTTTTTCCAAATCAATAATTAACCCTT
-------------------ACAGATTAATTAAAAAA-TGAATTAAATTAAAGATAAGACT
AAATATAATTTATATAATACAAATTTA-------------TTGTATTATTACGG-TTACA
GAGCTATT--TATAAATAAAACTTTTA-AAGCAGCCTACATACCCTTTACGCCTGATTAG
GACGACTAACGTTTGCGTCTCTGGCCTTACCGAGTCTTCTGGCACCAGT--TTTGGACAA
CACTAATAGTAAGGTAATATCATTTTTTTCCCTTACGTTATCACAATCACCAACAATTAC
GCATGACGGCATA--AA--CAGCCCGCGGCTAC-CCTCCTACGGCTAA
>Lepista_saeva_974
CACTTCGTTTGCTTCGAGACCGACTAATTTTTTTGGTTTCAGTTTTGCAACCGTACTCGC
AAGGCGGAATGGTTATCGTGTTAACATCGTTACCAGTTTTTATTAAAA-CTAACAACCAC
CATTCATCGTTGACAGTGAGAGGTATCTGGGTATCTAATCCTATTTCCTATTCTCACCTT
CGTTTCTCAGCGTCAATCATTACTAGATAAAAAGCTTTCACCTTTAGTATTCCCCTTAGT
ATCTACGGATATAATCCCTACTCTAAGTATTATTCGGTTTATCCTCAATTTGATTCTAGC
TTTAATTCATCTTATTATATACTGTGACACGTATATTTTAGTGTTATTTTATAAACATTT
AAATATCATTTATTTTTGCCTATATTCTTTATATTTTTTCCAAATCAATAATTAACCCTT
-------------------ACAGATTAATTAAAAAAATGAATTAAATTAAAGATAAGACT
AAATATAATTTATATAATACAAATTTA-------------TTGTATTATTACGG-TTACA
GAGCTATT--TATAAATAAAACTTTTA-AAGCAGCCTACATACCCTTTACGCCTGATTAG
GACGACTAACGTTTGCGTCTCTGGCCTTACCGAGTCTTCTGGCACCAGT--TTTGGACAA
CACTAATAGTAAGGTAATATCATTTTTTTCCCTTACGTTATCACAATCACCAACAATTAC
GCATGACGGCATA--AA--CAGCC-GCGGCTAC-CCTCCTACGGCTAA
>Lepista_saeva_975
CACTTCGTTTGCTTCGAGACCGACTAATTTTTTTGGTTTCAGTTTTGCAACCGTACTCGC
AAGGCGGAATGGTTATCGTGTTAACATCGTTACCAGTTTTTATTAAAA-CTAACAACCAC
CATTCATCGTTGACAGTGAGAGGTATCTGGGTATCTAATCCTATTTCCTATTCTCACCTT
CGTTTCTCAGCGTCAATCATTACTAGATAAAAAGCTTTCACCTTTAGTATTCCCCTTAGT
ATCTACGGATATAATCCCTACTCTAAGTATTATTCGGTTTATCCTCAATTTGATTCTAGC
TTTAATTCATCTTATTATATACTGTGACACGTATATTTTAGTGTTATTTTATAAACATTT
AAATATCATTTATTTTTGCCTATATTCTTTATATTTTTTCCAAATCAATAATTAACCCTT
-------------------ACAGATTAATTAAAAAA-TGAATTAAATTAAAGATAAGACT
AAATATAATTTATATAATACAAATTTA-------------TTGTATTATTACGG-TTACA
GAGCTATT--TATAAATAAAACTTTTA-AAGCAGCCTACATACCCTTTACGCCTGATTAG
GACGACTAACGTTTGCGTCTCTGGCCTTACCGAGTCTTCTGGCACCAGT--TTTGGACAA
CACTAATAGTAAGGTAATATCATTTTTTTCCCTTACGTTATCACAATCACCAACAATTAC
GCATGACGGCATA--AA--CAGCC-GCGGCTAC-CCTCCTACGGCTAA
>Lepista_sordida_169
CACTTCGTTTGCTTCGAGACCGACTAATTTTTTTGGTTTCAGTTTTGCAACCGTACTCGC
AAGGCGGAATGGTTATCGTGTTAACATCGTTACCAGTTTTTATTAAAA-CTAACAACCAC
CATTCATCGTTGACAGTGAGAGGTATCTGGGTATCTAATCCTATTTCCTATTCTCACCTT
CGTTTCTCAGCGTCAATCATTAGTAGATAAAAAGCTTTCACCTTTAGTATTCCCCTTAGT
ATCTACGGATATAATCCCTACTCTAAGTATTATTCGGTTTATCCCCAATTTGATTCTAGC
TTTAATTAATCTTATATTATACTGTTACATATATATTTACCC------------------
------------------CGAAGGGCCTTGTTATTTT-------------ATTCACATTT
------------------------------------------------------------
---------TTATATATGG------------------------------------TTACA
GAGCTATT--TATAAATAAAACTTTTA-AAGCAGCCTACATACCCTTTACGCCTGATTAG
GACGACTAACGTTTGCGTCTCTGGCCTTACCGAGTCTTCTGGCACCAGT--TTTGGACAA
CACTAATAGTAAGGTAATATCATTTTTTTCCCTTACGTTATCACAATCACCAACAATTAC
GCATGACT-CATGTGATTTCAGTTAGCTAGTTC-ACTCTTGCGAGCAT
>Lepista_sordida_40
CACTTCGTTTGCTTCGAGACCGACTAATTTTTTTGGTTTCAGTTTTGCAACCGTACTCGC
AAGGCGGAATGGTTATCGTGTTAACATCGTTACCAGTTTTTATTAAAA-CTAACAACCAC
CATTCATCGTTGACAGTGAGAGGTATCTGGGTATCTAATCCTATTTCCTATTCTCACCTT
CGTTTCTCAGCGTCAATCATTAGTAGATAAAAAGCTTTCACCTTTAGTATTCCCCTTAGT
ATCTACGGATATAATCCCTACTCTAAGTATTATTCGGTTTATCCCCAATTTGATTCTAGC
TTTAATTAATCTTATATTATACTGTTACATATATATTTACCC------------------
------------------CGAAGGGCCTTGTTATTTT-------------ATTCACATTT
------------------------------------------------------------
---------TTATATATGG------------------------------------TTACA
GAGCTATT--TATAAATAAAACTTTTA-AAGCAGCCTACATACCCTTTACGCCTGATTAG
GACGACTAACGTTTGCGTCTCTGGCCTTACCGAGTCTTCTGGCACCAGT--TTTGGACAA
CACTAATAGTAAGGTAATATCATTTTTTTCCCTTACGTTATCACAATCACCAACAATTAC
GCATGACT-CATGTGATTTCAGTTAGCTAGTTC-ACTCTTGCGAGCAT
>Lepista_sordida_831
CACTTCGTTTGCTTCGAGACCGACTAATTTTTTTGGTTTCAGTTTTGCAACCGTACTCGC
AAGGCGGAATGGTTATCGTGTTAACATCGTTACCAGTTTTTATTAAAA-CTAACAACCAC
CATTCATCGTTGACAGTGAGAGGTATCTGGGTATCTAATCCTATTTCCTATTCTCACCTT
CGTTTCTCAGCGTCAATCATTAGTAGATAAAAAGCTTTCACCTTTAGTATTCCCCTTAGT
ATCTACGGATATAATCCCTACTCTAAGTATTATTCGGTTTATCCCCAATTTGATTCTAGC
TTTAATTAATCTTATATTATACTGTTACATATATATTTACCC------------------
------------------CGAAGGGCCTTGTTATTTT-------------ATTCACATTT
------------------------------------------------------------
---------TTATATATGG------------------------------------TTACA
GAGCTATT--TATAAATAAAACTTTTA-AAGCAGCCTACATACCCTTTACGCCTGATTAG
GACGACTAACGTTTGCGTCTCTGGCCTTACCGAGTCTTCTGGCACCAGT--TTTGGACAA
CACTAATAGTAAGGTAATATCATTTTTTTCCCTTACGTTATCACAATCACCAACAATTAC
GCATGACT-CATGTGATTTCAGTTAGCTAGTTC-ACTCTTGCGAGCAT
>Lepista_sordida_832
CACTTCGTTTGCTTCGAGACCGACTAATTTTTTTGGTTTCAGTTTTGCAACCGTACTCGC
AAGGCGGAATGGTTATCGTGTTAACATCGTTACCAGTTTTTATTAAAA-CTAACAACCAC
CATTCATCGTTGACAGTGAGAGGTATCTGGGTATCTAATCCTATTTCCTATTCTCACCTT
CGTTTCTCAGCGTCAATCATTAGTAGATAAAAAGCTTTCACCTTTAGTATTCCCCTTAGT
ATCTACGGATATAATCCCTACTCTAAGTATTATTCGGTTTATCCCCAATTTGATTCTAGC
TTTAATTAATCTTATATTATACTGTTACATATATATTTACCC------------------
------------------CGAAGGGCCTTGTTATTTT-------------ATTCACATTT
------------------------------------------------------------
---------TTATATATGG------------------------------------TTACA
GAGCTATT--TATAAATAAAACTTTTA-AAGCAGCCTACATACCCTTTACGCCTGATTAG
GACGACTAACGTTTGCGTCTCTGGCCTTACCGAGTCTTCTGGCACCAGT--TTTGGACAA
CACTAATAGTAAGGTAATATCATTTTTTTCCCTTACGTTATCACAATCACCAACAATTAC
GCATGACT-CATGTGATTTCAGTTAGCTAGTTCTACTCTTGCGAGCAT
>Lepista_sordida_921
AAATT-GAT-GCT-CGAGAC-GACTAATTTTTTTGGTTTCAGTTTTGCAACCGTACTCGC
AAGGCGGAATGGTTATCGTGTTAACATCGTTACCAGTTTTTATTAAAA-CTAACAACCAC
CATTCATCGTTGACAGTGAGAGGTATCTGGGTATCTAATCCTATTTCCTATTCTCACCTT
CGTTTCTCAGCGTCAATCATTAGTAGATAAAAAGCTTTCACCTTTAGTATTCCCCTTAGT
ATCTACGGATATAATCCCTACTCTAAGTATTATTCGGTTTATCCCCAATTTGATTCTAGC
TTTAATTAATCTTATATTATACTGTTACATATATATTTACCC------------------
------------------CGAAGGGCCTTGTTATTTT-------------ATTCACATTT
------------------------------------------------------------
---------TTATATATGG------------------------------------TTACA
GAGCTATT--TATAAATAAAACTTTTA-AAGCAGCCTACATACCCTTTACGCCTGATTAG
GACGACTAACGTTTGCGTCTCTGGCCTTACCGAGTCTTCTGGCACCAGT--TTTGGACAA
CACTAATAGTAAGGTAATATCATTTTTTTCCCTTACGTTATCACAATCACCAACAATTAC
GCATGACT-CATGTGATTTCAGTTAGCTAGTTC-ACTCTTGCGAGCAT
>Lepista_sordida_916
ACCCTAGAT-GCT-CGAGAC-GACTAATTTTTTTGGTTTCAGTTTTGCAACCGTACTCGC
AAGGCGGAATGGTTATCGTGTTAACATCGTTACCAGTTTTTATTAAAA-CTAACAACCAC
CATTCATCGTTGACAGTGAGAGGTATCTGGGTATCTAATCCTATTTCCTATTCTCACCTT
CGTTTCTCAGCGTCAATCATTAGTAGATAAAAAGCTTTCACCTTTAGTATTCCCCTTAGT
ATCTACGGATATAATCCCTACTCTAAGTATTATTCGGTTTATCCCCAATTTGATTCTAGC
TTTAATTAATCTTATATTATACTGTTACATATATATTTACCC------------------
------------------CGAAGGGCCTTGTTATTTT-------------ATTCACATTT
------------------------------------------------------------
---------TTATATATGG------------------------------------TTACA
GAGCTATT--TATAAATAAAACTTTTA-AAGCAGCCTACATACCCTTTACGCCTGATTAG
GACGACTAACGTTTGCGTCTCTGGCCTTACCGAGTCTTCTGGCACCAGT--TTTGGACAA
CACTAATAGTAAGGTAATATCATTTTTTTCCCTTACGTTATCACAATCACCAACAATTAC
GCATGACT-CATGTGATTTCAGTTAGCTAGTTC-ACTCTTGCGAGCAT
>Lepista_spone_917
CACTTCGTTTGCTTCGAGACCGACTAATTTTTTTGGTTTCAGTTTTGCAACCGTACTCGC
AAGGCGGAATGGTTATCGTGTTAACATCGTTACCAGTTTTTATTAAAA-CTAACAACCAC
CATTCATCGTTGACAGTGAGAGGTATCTGGGTATCTAATCCTATTTCCTATTCTCACCTT
CGTTTCTCAGCGTCAATCATTACTAGATAAAAAGCTTTCACCTTTAGTATTCCCCTTAGT
ATCTACGGATTTAATCCCTACTCTAAGTATTATTCGGTTTATCCCCAATTTGATTCTAGC
TTTAATTCATCTT----------------------ATTA---------------------
-----------------------------TATACTGTGAC----------AC--------
------------------------------------------------------------
-----------GTATAATACAAATTTATTGTT-------------TTATTACGG-TTACA
GAGCTATT--TATAAATAAAACTTTTA-AAGCAGCCTACATACCCTTTACGCCTGATTAG
GACGACTAACGTTTGCGTCTCTGGCCTTACCGAGTCTTCTGGCACCAGT--TTTGGACAA
CACTAATAGTAAGGTAATATCATTTTTTTCCCTTACGTTATCACAATCACCAACAATTAC
GCATGACT-CATGTGATTTCAGTTAGCTAGTTC-ACTCTTGCGAGCAT
>Lepista_spone_918
CACTTCGTTTGCTTCGAGACCGACTAATTTTTTTGGTTTCAGTTTTGCAACCGTACTCGC
AAGGCGGAATGGTTATCGTGTTAACATCGTTACCAGTTTTTATTAAAA-CTAACAACCAC
CATTCATCGTTGACAGTGAGAGGTATCTGGGTATCTAATCCTATTTCCTATTCTCACCTT
CGTTTCTCAGCGTCAATCATTACTAGATAAAAAGCTTTCACCTTTAGTATTCCCCTTAGT
ATCTACGGATTTAATCCCTACTCTAAGTATTATTCGGTTTATCCCCAATTTGATTCTAGC
TTTAATTCATCTT----------------------ATTA---------------------
-----------------------------TATACTGTGAC----------AC--------
------------------------------------------------------------
-----------GTATAATACAAATTTATTGTT-------------TTATTACGG-TTACA
GAGCTATT--TATAAATAAAACTTTTA-AAGCAGCCTACATACCCTTTACGCCTGATTAG
GACGACTAACGTTTGCGTCTCTGGCCTTACCGAGTCTTCTGGCACCAGT--TTTGGACAA
CACTAATAGTAAGGTAATATCATTTTTTTCCCTTACGTTATCACAATCACCAACAATTAC
GCATGACT-CATGTGATTTCAGTTAGCTAGTTC-ACTCTTGCGAGCAT
>Lepista_spone_454
CACTTCGTTTGCTTCGAGACCGACTAATTTTTTTGGTTTCAGTTTTGCAACCGTACTCGC
AAGGCGGAATGGTTATCGTGTTAACATCGTTACCAGTTTTTATTAAAA-CTAACAACCAC
CATTCATCGTTGACAGTGAGAGGTATCTGGGTATCTAATCCTATTTCCTATTCTCACCTT
CGTTTCTCAGCGTCAATCATTACTAGATAAAAAGCTTTCACCTTTAGTATTCCCCTTAGT
ATCTACGGATTTAATCCCTACTCTAAGTATTATTCGGTTTATCCCCAATTTGATTCTAGC
TTTAATTCATCTT----------------------ATTA---------------------
-----------------------------TATACTGTGAC----------AC--------
------------------------------------------------------------
-----------GTATAATACAAATTTATTGTT-------------TTATTACGG-TTACA
GAGCTATT--TATAAATAAAACTTTTA-AAGCAGCCTACATACCCTTTACGCCTGATTAG
GACGACTAACGTTTGCGTCTCTGGCCTTACCGAGTCTTCTGGCACCAGT--TTTGGACAA
CACTAATAGTAAGGTAATATCATTTTTTTCCCTTACGTTATCACAATCACCAACAATTAC
GCATGACT-CATGTGATTTCAGTTAGCTAGTTC-ACTCTTGCGAGCAT
