# Supplementary material for: Evaluation of five regions as DNA barcodes for identification of Lepista species (Tricholomataceae, Basidiomycota) from China
Source: PeerJ. 2019 Jul 15;7:e7307. doi: 10.7717/peerj.7307 (PMC6637932; doi:10.7717/peerj.7307)
Supplement: Supplemental Information 6 [file peerj-07-7307-s006.fas]

>Lepista_irina_499
GCTGAGCTGGGCAAGGGTTCGTTCAAGTATGGTATGTGAT~~CAGGTCTCCCAATCGTGG
TGGGACGATCTCCCTGATCCTCCCTTTT~AGCATGGGTGCTCGACAAACTCAAGGCCGAG
CGTGAGCGTGGTATCACCATCGATATCGCCCTCTGGAAGTTCGAGACTCCCAAATTCGGT
GTTACTGTAGGTCGCTTTC~~~~~~~GCTATCGATATCGATGTCAAGATTTATCGTATTT
GTGTAGGTTATTGATGCCCCTGGACATCGTGATTTCATCAAGAACATGATCACTGGTACT
TCCCAGGCCGATTGCGCCATCCTTATTATTGCTGGTGGTACTGGTGAATTTGAGGCTGGT
ATCTCCAAGGATGGCCAGACCCGCGAGCACGCTCTCCTCGCCTTCACCCTCGGTGTGCGT
CAGCTCATCGTCGCTGTCAACAAAATGGACACCACCAAGGTACGTTTCAATGACTTACTT
ATATTACATCATTTCTCACTATTTCTTGCAGTGGAGCGAGGACCGATTCAACGAAATCGT
CAAGGAGACCTCTGGCTTCATTAAGAAGGTCGGGTATAACCCCAAGACTGTCGCGTTCGT
GCCCATCT~CCGGCTGGCACGGTGACAACATGTTGGAGGAGTCCGCTAAGTAAGTTAT~T
TATGCACTGTTGCATCAGTCTTG~~~~~TTGCTCAATAATTCATTGCAGCATGCCCTGGT
ACAAGGGTTGGACCAGGGAGACCAAGGCTGGTGTTGCCAAGGGCAAGACCCTCCTTGATG
CCATTGATGCCATTGAGCCCCCCGTCCGACCTTCTGAGAAGCCTCTCCGTCTTCCTCTTC
AAGATGTCTACAAAATTGGTGGTATTGGAACTGTGCCCGTCGGTCGTGTCGAAACTGGTG
TCATCAAGGCTGGCATGG
>Lepista_irina_500
GCTGAGCTGGGCAaGGGTTCGTTCAAGTATGGTATGTGAT~~CAGGTCTCCCAATCGTGG
TGGGACGATCTCCCTGATCCTCCCTTTT~AGCATGGGTGCTCGACAAACTCAAGGCCGAG
CGTGAGCGTGGTATCACCATCGATATCGCCCTCTGGAAGTTCGAGACTCCCAAATTCGGT
GTTACTGTAGGTCGCTTTC~~~~~~~GCTATCGATATCGATGTCAAGATTTATCGTATTT
GTGTAGGTTATTGATGCCCCTGGACATCGTGATTTCATCAAGAACATGATCACTGGTACT
TCCCAGGCCGATTGCGCCATCCTTATTATTGCTGGTGGTACTGGTGAATTTGAGGCTGGT
ATCTCCAAGGATGGCCAGACCCGCGAGCACGCTCTCCTCGCCTTCACCCTCGGTGTGCGT
CAGCTCATCGTCGCTGTCAACAAAATGGACACCACCAAGGTACGTTTCAATGACTTACTT
ATATTACATCATTTCTCACTATTTCTTGCAGTGGAGCGAGGACCGATTCAACGAAATCGT
CAAGGAGACCTCTGGCTTCATTAAGAAGGTCGGTTATAACCCCAAGACTGTCGCGTTCGT
GCCCATCT~CCGGCTGGCACGGTGACAACATGTTGGAGGAGTCCGCTAAGTAAGTCAT~T
TATGCACTGTTGCATCAGTCTTG~~~~~TTGCTCAATAATTCATTGCAGCATGCCCTGGT
ACAAGGGTTGGACCAGGGAGACCAAGGCTGGTGTTGCCAAGGGCAAGACCCTCCTTGATG
CCATTGATGCCATTGAGCCCCCCGTCCGACCTTCTGAGAAGCCTCTCCGTCTTCCTCTTC
AAGATGTCTACAAAATTGGTGGTATTGGAACTGTGCCCGTCGGTCGTGTCGAAACTGGTG
TCATCAAGGCTGGCATGG
>Lepista_nuda_176
GCTGAGCTCGGCAAGGGATCTTTCAAATATGGTATGTCAT~~TAGATCTCTCGAGACGGG
TTGAACAATTGTTCTGATCTCACCCATC~AGCATGGGTGCTCGACAAACTCAAGGCCGAG
CGTGAGCGTGGTATCACTATCGATATCGCCCTCTGGAAGTTCGAGACCCCCAAATACGGC
GTTACCGTGCGTCCTCCTTGG~~TTAGCT~~CATCAGGTT~ATTATCGAATACCCCCCTT
C~GTAGGTCATTGATGCCCCTGGACATCGTGATTTCATCAAGAACATGATCACTGGTACC
TCCCAGGCTGATTGTGCCGTCCTTATCATTGCTGGTGGTACCGGTGAGTTCGAGGCCGGT
ATTTCCAAAGATGGTCAAACCCGGGAGCATGCTCTCCTCGCCTTTACTCTTGGTGTGCGT
CAGCTTATTGTCGCAGTCAACAAAATGGACACCACCAAAGTAAGTAACGATGAATAGT~~
~CTTCTGTTCATCTCTCAAAATTTCCCGTAGTGGAGCGAGGACCGATTCAATGAAATCGT
GAAGGAGACTTCTGGTTTCATCAAAAAGGTTGGCTATAACCCCAAGACCGTCGCCTTCGT
GCCCATTT~CCGGCTGGCACGGTGACAATATGTTGGAGGAATCTGTTAAGTAAGTAATAG
TACACCAGACTGGTTATGCATGAACTTCTTACTCAATGGTCCTTAC~AGTATGCCGTGGT
ATAAGGGTTGGTCGCGGGAGACCAAGGCTGGTGTTGCCAAGGGCAAGACCCTCCTTGATG
CTATCGATGCCATCGAGCCCCCCGTCCGGCCGTCCGAGAAGCCTCTCCGTCTTCCTCTCC
AGGATGTCTACAAAATTGGTGGAATTGGGACTGTGCCCGTCGGTCGTGTTGAGACTGGTG
TCATCAAGGCTGGCATGG
>Lepista_nuda_550
GCTGAGCTCGGCAAGGGATCTTTCAAATATGGTATGTCAT~~TAGATCTCTCGAGACGGG
TTGAACAATTGTTCTGATCTCACCCATC~AGCATGGGTGCTCGACAAACTCAAGGCCGAG
CGTGAGCGTGGTATCACTATCGATATCGCCCTCTGGAAGTTCGAGACCCCCAAATACGGC
GTTACCGTGCGTCCTCCTTGG~~TTAGCT~~CATCAGGTT~ATTATCGAATACCCCCCTT
C~GTAGGTCATTGATGCCCCTGGACATCGTGATTTCATCAAGAACATGATCACTGGTACC
TCCCAGGCTGATTGTGCCGTYCTTATCATTGCTGGTGGTACCGGTGAGTTCGAGGCCGGT
ATTTCCAAAGATGGTCAAACCCGGGAGCATGCTCTCCTCGCCTTTACTCTTGGTGTGCGT
CAGCTTATTGTCGCAGTCAACAAAATGGACACCACCAAAGTAAGTAACGATGAATAGT~~
~CTTCTGTTCATCTCTCAAAATTTCCCGTAGTGGAGCGAGGACCGATTCAATGAAATCGT
GAAGGAGACTTCTGGTTTCATCAARAAGGTTGGCTATAACCCCAAGACCGTCGCCTTCGT
GCCCATTT~CCGGCTGGCACGGTGACAATATGTTGGAGGAATCTGTTAAGTAAGTAATAG
TACACCAGACTGGTTATGCATGAACTTCTTACTCAATGGTCCTTAC~AGTATGCCGTGGT
ATAAGGGTTGGTCGCGGGAGACCAAGGCTGGTGTTGCCAAGGGCAAGACCCTCCTTGATG
CTATCGATGCCATCGAGCCCCCCGTCCGGCCGTCCGAGAAGCCTCTCCGTCTTCCTCTCC
AGGATGTCTACAAAATTGGTGGAATTGGGACTGTGCCCGTCGGTCGTGTTGAGACTGGTG
TCATCAAGGCTGGCATGG
>Lepista_nuda_6
GCTGAGCTCGGCAAGGGATCTTTCAAATATGGTATGTCAT~~TAGATCTCTCGAGGCGGG
TTGAACAATTGTTCTGATCTCACCCATC~AGCATGGGTGCTCGACAAACTCAAGGCCGAG
CGTGAGCGTGGTATCACTATCGATATCGCCCTCTGGAAGTTCGAGACCCCCAAATACGGC
GTTACCGTGCGTCCTCCTTGG~~TTAGCT~~CATCAGGTT~ATTATCGAATACCCCCCTT
C~GTAGGTCATTGATGCCCCTGGACATCGTGATTTCATCAAGAACATGATCACTGGTACC
TCCCAGGCTGATTGTGCCGTCCTTATCATTGCTGGTGGTACCGGTGAGTTCGAGGCCGGT
ATTTCCAAAGATGGTCAAACCCGGGAGCATGCTCTCCTCGCCTTTACTCTTGGTGTGCGT
CAGCTTATTGTCGCAGTCAACAAAATGGACACCACCAAAGTAAGTAACGATGAATAGT~~
~CTTCTGTTCATCTCTCAAAATTTCCCGTAGTGGAGCGAGGACCGATTCAATGAAATCGT
GAAGGAGACTTCTGGTTTCATCAAGAAGGTTGGCTATAACCCCAAGACCGTCGCCTTCGT
GCCCATTT~CCGGCTGGCACGGTGACAATATGTTGGAGGAATCTGTTAAGTAAGTAATAG
TACACCAGACTGGTTATGCATGAACTTCTTACTCAATGGTCCTTAC~AGTATGCCGTGGT
ATAAGGGTTGGTCGCGGGAGACCAAGGCTGGTGTTGCCAAGGGCAAGACCCTCCTTGATG
CTATCGATGCCATCGAGCCCCCCGTCCGGCCGTCCGAGAAGCCTCTCCGTCTTCCTCTCC
AGGATGTCTACAAAATTGGTGGAATTGGGACTGTGCCCGTCGGTCGTGTTGAGACTGGTG
TCATCAAGGCTGGCATGG
>Lepista_nuda_728
GCTGAGCTCGGCAAGGGATCTTTCAAATATGGTATGTCAT~~TAGATCTCTCGAGACGGG
TTGAACAATTGTTCTGATCTCACCCATC~AGCATGGGTGCTCGACAAACTCAAGGCCGAG
CGTGAGCGTGGTATCACTATCGATATCGCCCTCTGGAAGTTCGAGACCCCCAAATACGGC
GTTACCGTGCGTCCTCCTTGG~~TTAGCT~~CATCAGGTT~ATTATCGAATACCCCCCTT
C~GTAGGTCATTGATGCCCCTGGACATCGTGATTTCATCAAGAACATGATCACTGGTACC
TCCCAGGCTGATTGTGCCGTCCTTATCATTGCTGGTGGTACCGGTGAGTTCGAGGCCGGT
ATTTCCAAAGATGGTCAAACCCGGGAGCATGCTCTCCTCGCCTTTACTCTTGGTGTGCGT
CAGCTTATTGTCGCAGTCAACAAAATGGACACCACCAAAGTAAGTAACGATGAATAGT~~
~CTTCTGTTCATCTCTCAAAATTTCCCGTAGTGGAGCGAGGACCGATTCAATGAAATCGT
GAAGGAGACTTCTGGTTTCATCAAGAAGGTTGGCTATAACCCCAAGACCGTCGCCTTCGT
GCCCATTT~CCGGCTGGCACGGTGACAATATGTTGGAGGAATCTGTTAAGTAAGTAATAG
TACACCAGACTGGTTATGCATGAACTTCTTACTCAATGGTCCTTAC~AGTATGCCGTGGT
ATAAGGGTTGGTCGCGGGAGACCAAGGCTGGTGTTGCCAAGGGCAAGACCCTCCTTGATG
CTATCGATGCCATCGAGCCCCCCGTCCGGCCGTCCGAGAAGCCTCTCCGTCTTCCTCTCC
AGGATGTCTACAAAATTGGTGGAATTGGGACTGTGCCCGTCGGTCGTGTTGAGACTGGTG
TCATCAAGGCTGGCATGG
>Lepista_nuda_549
GCTGAGCTCGGCAAGGGATCTTTCAAATATGGTATGTCGT~~TAGATCTCTCGAGACGGG
TTGAACAATTGTTCTGATCTCACCCATC~AGCATGGGTGCTCGACAAACTCAAGGCCGAG
CGTGAGCGTGGTATCACTATCGATATCGCCCTCTGGAAGTTCGAGACCCCCAAATACGGC
GTTACCGTGCGTCCTCCTTGG~~TTAGCT~~CATCAGGTT~ATTATCGAATACCCCCCTT
C~GTAGGTCATTGATGCCCCTGGACATCGTGATTTCATCAAGAACATGATCACTGGTACC
TCCCAGGCTGATTGTGCCGTCCTTATCATTGCTGGTGGTACCGGTGAGTTCGAGGCCGGT
ATTTCCAAAGATGGTCAAACCCGGGAGCATGCTCTCCTCGCCTTTACTCTTGGTGTGCGT
CAGCTTATTGTCGCAGTCAACAAAATGGACACCACCAAAGTAAGTAACGATGAATAGT~~
~CTTCTGTTCATCTCTCAAAATTTCCCGTAGTGGAGCGAGGACCGATTCAATGAAATCGT
GAAGGAGACTTCTGGTTTCATCAAGAAGGTTGGCTATAACCCCAAGACCGTCGCCTTCGT
GCCCATTT~CCGGCTGGCACGGTGACAATATGTTGGAGGAATCTGTTAAGTAAGTAATAG
TACACCAGACTGGTTATGCATGAACTTCTTACTCAATGGTCCTTAC~AGTATGCCGTGGT
ATAAGGGTTGGTCGCGGGAGACCAAGGCTGGTGTTGCCAAGGGCAAGACCCTCCTTGATG
CTATCGATGCCATCGAGCCCCCCGTCCGGCCGTCCGAGAAGCCTCTCCGTCTTCCTCTCC
AGGATGTCTACAAAATTGGTGGAATTGGGACTGTGCCCGTCGGTCGTGTTGAGACTGGTG
TCATCAAGGCTGGCATGG
>Lepista_nuda_760
GCTGAGCTCGGCAAGGGATCTTTCAAATATGGTATGTCAT~~TAGATCTCTCGAGACGGG
TTGAACAATTGTTCTGATCTCACCCATC~AGCATGGGTGCTCGACAAACTCAAGGCCGAG
CGTGAGCGTGGTATCACTATCGATATCGCCCTCTGGAAGTTCGAGACCCCCAAATACGGC
GTTACCGTGCGTCCTCCTTGG~~TTAGCT~~CATCAGGTT~ATTATCGAATACCCCCCTT
C~GTAGGTCATTGATGCCCCTGGACATCGTGATTTCATCAAGAACATGATCACTGGTACC
TCCCAGGCTGATTGTGCCGTCCTTATCATTGCTGGTGGTACCGGTGAGTTCGAGGCCGGT
ATTTCCAAAGATGGTCAAACCCGGGAGCATGCTCTCCTCGCCTTTACTCTTGGTGTGCGT
CAGCTTATTGTCGCAGTCAACAAAATGGACACCACCAAAGTAAGTAACGATGAATAGT~~
~CTTCTGTTCATCTCTCAAAATTTCCCGTAGTGGAGCGAGGACCGATTCAATGAAATCGT
GAAGGAGACTTCTGGTTTCATCAAGAAGGTTGGCTATAACCCCAAGACCGTCGCCTTCGT
GCCCATTT~CCGGCTGGCACGGTGACAATATGTTGGAGGAATCTGTTAAGTAAGTAATAG
TACACCAGACTGGTTATGCATGAACTTCTTACTCAATGGTCCTTAC~AGTATGCCGTGGT
ATAAGGGTTGGTCGCGGGAGACCAAGGCTGGTGTTGCCAAGGGCAAGACCCTCCTTGATG
CTATCGATGCCATCGAGCCCCCCGTCCGGCCGTCCGAGAAGCCTCTCCGTCTTCCTCTCC
AGGATGTCTACAAAATTGGTGGAATTGGGACTGTGCCCGTCGGTCGTGTTGAGACTGGTG
TCATCAAGgCTGGCATGG
>Lepista_nuda_546
GCTGAGCTCGGCAAGGGATCTTTCAAATATGGTATGTCAT~~TAGATCTCTCGAGACGGG
TTGAACAATTGTTCTGATCTCACCCATC~AGCATGGGTGCTCGACAAACTCAAGGCCGAG
CGTGAGCGTGGTATCACTATCGATATCGCCCTCTGGAAGTTCGAGACCCCCAAATACGGC
GTTACCGTGCGTCCTCCTTGG~~TTAGCT~~CATCAGGTT~ATTATCGAATACCCCCCTT
C~GTAGGTCATTGATGCCCCTGGACATCGTGATTTCATCAAGAACATGATCACTGGTACC
TCCCAGGCTGATTGTGCCGTCCTTATCATTGCTGGTGGTACCGGTGAGTTCGAGGCCGGT
ATTTCCAAAGATGGTCAAACCCGGGAGCATGCTCTCCTCGCCTTTACTCTTGGTGTGCGT
CAGCTTATTGTCGCAGTCAACAAAATGGACACCACCAAAGTAAGTAACGATGAATAGT~~
~CTTCTGTTCATCTCTCAAAATTTCCCGTAGTGGAGCGAGGACCGATTCAATGAAATCGT
GAAGGAGACTTCTGGTTTCATCAAGAAGGTTGGCTATAACCCCAAGACCGTCGCCTTCGT
GCCCATTT~CCGGCTGGCACGGTGACAATATGTTGGAGGAATCTGTTAAGTAAGTAATAG
TACACCAGACTGGTTATGCATGAACTTCTTACTCAATGGTCCTTAC~AGTATGCCGTGGT
ATAAGGGTTGGTCGCGGGAGACCAAGGCTGGTGTTGCCAAGGGCAAGACCCTCCTTGATG
CTATCGATGCCATCGAGCCCCCCGTCCGGCCGTCCGAGAAGCCTCTCCGTCTTCCTCTCC
AGGATGTCTACAAAATTGGTGGAATTGGGACTGTGCCCGTCGGTCGTGTTGAGACTGGTG
TCATCAAGGCTGGCATGG
>Lepista_nuda_51
GCTGAGCTCGGCAAGGGATCTTTCAAATATGGTATGTCAT~~TAGATCTCTCGAGACGGG
TTGAACAATTGTTCTGATCTCACCCATC~AGCATGGGTGCTCGACAAACTCAAGGCCGAG
CGTGAGCGTGGTATCACTATCGATATCGCCCTCTGGAAGTTCGAGACCCCCAAATACGGC
GTTACCGTGCGTCCTCCTTGG~~TTAGCT~~CATCAGGTT~ATTATCGAATACCCCCCTT
C~GTAGGTCATTGATGCCCCTGGACATCGTGATTTCATCAAGAACATGATCACTGGTACC
TCCCAGGCTGATTGTGCCGTCCTTATCATTGCTGGTGGTACCGGTGAGTTCGAGGCCGGT
ATTTCCAAAGATGGTCAAACCCGGGAGCATGCTCTCCTCGCCTTTACTCTTGGTGTGCGT
CAGCTTATTGTCGCAGTCAACAAAATGGACACCACCAAAGTAAGTMACGATGAATAGT~~
~CTTCTGTTCATCTCTCAAAATTTCCCGTAGTGGAGCGAGGACCGATTCAATGAAATCGT
GAAGGAGACTTCTGGTTTCATCAAGAAGGTTGGCTATAACCCCAAGACCGTCGCCTTCGT
GCCCATTT~CCGGCTGGCACGGTGACAATATGTTGGAGGAATCTGTTAAGTAAGTAATAG
TACACCAGACTGGTTATGCATGAACTTCTTACTCAATGGTCCTTAC~AGCATGCCGTGGT
ATAAGGGTTGGTCGCGGGAGACCAAGGCTGGTGTTGCCAAGGGCAAGACCCTCCTTGATG
CTATCGATGCCATCGAGCCCCCCGTCCGGCCGTCCGAGAAGCCTCTCCGTCTTCCTCTCC
AGGATGTCTACAAAATTGGTGGAATTGGGACTGTGCCCGTCGGTCGTGTTGAGACTGGTG
TCATCAAGGCTGGCATGG
>Lepista_spone_160
GCTGAGCTCGGCAAGGGTTCTTTCAAATATGGTATGTCGT~~TAGATCTCGCATGACTGA
CTGGACGATTGTCCTCATCCTCCCTATCCAGCATGGGTGCTCGACAAACTCAAGGCCGAG
CGTGAGCGTGGTATCACTATCGATATCGCTCTCTGGAAATTCGAGACCCCCAAATACGGC
GTCACTGTATGTGTTTATAGGCATTCACCAGCGACACAGT~GTTATTGAACACTGTATAT
~~ATAGGTAATTGATGCCCCTGGCCATCGTGATTTCATCAAGAACATGATCACTGGCACT
TCCCAGGCTGATTGTGCCATCCTCATCATTGCTGGCGGCACTGGTGAGTTCGAGGCCGGT
ATCTCCAAGGATGGTCAGACCCGCGAGCACGCTCTCCTTGCCTTCACCCTTGGTGTCCGT
CAGCTTATTGTCGCCGTCAATAAAATGGATACCACTAAAGTTAGTATCGAATACTCGTTC
CCTTTCCTTCTTTTCTTATATTATCCTACAGTGGAGTGAGGATCGATTCAACGAAATTGT
GAAGGAAACCTCTGGTTTCATCAAGAAGGTTGGCTATAACCCCAAGACCGTTGCCTTCGT
GCCCATCT~CCGGCTGGCACGGAGACAATATGTTGGAGGAATCCGTCAAGTAAATGATAA
TACCTTGGATTACCAACGATTTG~~TTTTCACTCAACAACTATCTCTAGCATGCCCTGGT
ACAAAGGTTGGTCGAGGGAGACCAAGGCTGGTGTTGCCAAGGGCAAGACTCTCCTTGATG
CCATCGATGCCATCGAGCCCCCCGTCCGACCTTCCGAGAAGCCTCTTCGTCTTCCCCTCC
AGGATGTTTACAAAATCGGTGGTATCGGGACTGTACCCGTTGGTCGTGTTGAGACCGGTG
TCATCAAGGCTGGCATGG
>Lepista_spone_249
GCTGAGCTCGGCAAGGGTTCTTTCAAATATGGTATGTCGT~~TAGATCTCGCATGACTGA
CTGGACGATTGTCCTCATCCTCCCTATCCAGCATGGGTGCTCGACAAACTCAAGGCCGAG
CGTGAGCGTGGTATCACTATCGATATCGCTCTCTGGAAATTCGAGACCCCCAAATACGGC
GTCACTGTATGTGTTTATAGGCATTCACCAGCGACACAGT~GTTATTGAACACTGTATAT
~~ATAGGTAATTGATGCCCCTGGCCATCGTGATTTCATCAAGAACATGATCACTGGCACT
TCCCAGGCTGATTGTGCCATCCTCATCATTGCTGGCGGCACTGGTGAGTTCGAGGCCGGT
ATCTCCAAGGATGGTCAGACCCGCGAGCACGCTCTCCTTGCCTTCACCCTTGGTGTCCGT
CAGCTTATTGTCGCCGTCAATAAAATGGATACCACTAAAGTTAGTATCGAATACTCGTTC
CCTTTCCTTCTTTTCTTATATTATCCTACAGTGGAGTGAGGATCGATTCAACGAAATTGT
GAAGGAAACCTCTGGTTTCATCAAGAAGGTTGGCTATAACCCCAAGACCGTTGCCTTCGT
GCCCATCT~CCGGCTGGCACGGAGACAATATGTTGGAGGAATCCGTCAAGTAAATGATAA
TACCTTGGATTACCAACGATTTG~~TTTTCACTCAACAACTATCTCTAGCATGCCCTGGT
ACAAAGGTTGGTCGAGGGAGACCAAGGCTGGTGTTGCCAAGGGCAAGACTCTCCTTGATG
CCATCGATGCCATCGAGCCCCCCGTCCGACCTTCCGAGAAGCCTCTTCGTCTTCCCCTCC
AGGATGTTTACAAAATCGGTGGTATCGGGACTGTACCCGTTGGTCGTGTTGAGACCGGTG
TCATCAAGGCTGGCATGG
>Lepista_spone_454
GCTGAGCTCGGCAAGGGTTCTTTCAAATATGGTATGTCGT~~TAGATCTCGCATGACTGA
CTGGACGATTGTCCTCATCCTCCCTATCCAGCATGGGTGCTCGACAAACTCAAGGCCGAG
CGTGAGCGTGGTATCACTATCGATATCGCTCTCTGGAAATTCGAGACCCCCAAATACGGC
GTCACTGTATGTGTTTATAGGCATTCACCAGCGACACAGT~GTTATTGAACACTGTATAT
~~ATAGGTAATTGATGCCCCTGGCCATCGTGATTTCATCAAGAACATGATCACTGGCACT
TCCCAGGCTGATTGTGCCATCCTCATCATTGCTGGCGGCACTGGTGAGTTCGAGGCCGGT
ATCTCCAAGGATGGTCAGACCCGCGAGCACGCTCTCCTTGCCTTCACCCTTGGTGTCCGT
CAGCTTATTGTCGCCGTCAATAAAATGGATACCACTAAAGTTAGTATCGAATACTCGTTC
CCTTTCCTTCTTTTCTTATATTATCCTACAGTGGAGTGAGGATCGATTCAACGAAATTGT
GAAGGAAACCTCTGGTTTCATCAAGAAGGTTGGCTATAACCCCAAGACCGTTGCCTTCGT
GCCCATCT~CCGGCTGGCACGGAGACAATATGTTGGAGGAATCCGTCAAGTAAATGATAA
TACCTTGGATTACCAACGATTTG~~TTTTCACTCAACAACTATCTCTAGCATGCCCTGGT
ACAAAGGTTGGTCGAGGGAGACCAAGGCTGGTGTTGCCAAGGGCAAGACTCTCCTTGATG
CCATCGATGCCATCGAGCCCCCCGTCCGACCTTCCGAGAAGCCTCTTCGTCTTCCCCTCC
AGGATGTTTACAAAATCGGTGGTATCGGGACTGTACCCGTTGGTCGTGTTGAGACCGGTG
TCATCAAGGCTGGCATGG
>Lepista_spone_917
GCTGAGCTCGGCAAGGGTTCTTTCAAATATGGTATGTCGT~~TAGATCTCGCATGACTGA
CTGGACGATTGTCCTCATCCTCCCTATCCAGCATGGGTGCTCGACAAACTCAAGGCCGAG
CGTGAGCGTGGTATCACTATCGATATCGCTCTCTGGAAATTCGAGACCCCCAAATACGGC
GTCACTGTATGTGTTTATAGGCATTCACCAGCGACACAGT~GTTATTGAACACTGTATAT
~~ATAGGTAATTGATGCCCCTGGCCATCGTGATTTCATCAAGAACATGATCACTGGCACT
TCCCAGGCTGATTGTGCCATCCTCATCATTGCTGGCGGCACTGGTGAGTTCGAGGCCGGT
ATCTCCAAGGATGGTCAGACCCGCGAGCACGCTCTCCTTGCCTTCACCCTTGGTGTCCGT
CAGCTTATTGTCGCCGTCAATAAAATGGATACCACTAAAGTTAGTATCGAATACTCGTTC
CCTTTCCTTCTTTTCTTATATTATCCTACAGTGGAGTGAGGATCGATTCAACGAAATTGT
GAAGGAAACCTCTGGTTTCATCAAGAAGGTTGGCTATAACCCCAAGACCGTTGCCTTCGT
GCCCATCT~CCGGCTGGCACGGAGACAATATGTTGGAGGAATCCGTCAAGTAAATGATAA
TACCTTGGATTACCAACGATTTG~~TTTTCACTCAACAACTATCTCTAGCATGCCCTGGT
ACAAAGGTTGGTCGAGGGAGACCAAGGCTGGTGTTGCCAAGGGCAAGACTCTCCTTGATG
CCATCGATGCCATCGAGCCCCCCGTCCGACCTTCCGAGAAGCCTCTTCGTCTTCCCCTCC
AGGATGTTTACAAAATCGGTGGTATCGGGACTGTACCCGTTGGTCGTGTTGAGACCGGTG
TCATCAAGGCTGGCATGG
>Lepista_spone_918
GCTGAGCTCGGCAAGGGTTCTTTCAAATATGGTATGTCGT~~TAGATCTCGCATGACTGA
CTGGACGATTGTCCTCATCCTCCCTATCCAGCATGGGTGCTCGACAAACTCAAGGCCGAG
CGTGAGCGTGGTATCACTATCGATATCGCTCTCTGGAAATTCGAGACCCCCAAATACGGC
GTCACTGTATGTGTTTATAGGCATTCACCAGCGACACAGT~GTTATTGAACACTGTATAT
~~ATAGGTAATTGATGCCCCTGGCCATCGTGATTTCATCAAGAACATGATCACTGGCACT
TCCCAGGCTGATTGTGCCATCCTCATCATTGCTGGCGGCACTGGTGAGTTCGAGGCCGGT
ATCTCCAAGGATGGTCAGACCCGCGAGCACGCTCTCCTTGCCTTCACCCTTGGTGTCCGT
CAGCTTATTGTCGCCGTCAATAAAATGGATACCACTAAAGTTAGTATCGAATACTCGTTC
CCTTTCCTTCTTTTCTTATATTATCCTACAGTGGAGTGAGGATCGATTCAACGAAATTGT
GAAGGAAACCTCTGGTTTCATCAAGAAGGTTGGCTATAACCCCAAGACCGTTGCCTTCGT
GCCCATCT~CCGGCTGGCACGGAGACAATATGTTGGAGGAATCCGTCAAGTAAATGATAA
TACCTTGGATTACCAACGATTTG~~TTTTCACTCAACAACTATCTCTAGCATGCCCTGGT
ACAAAGGTTGGTCGAGGGAGACCAAGGCTGGTGTTGCCAAGGGCAAGACTCTCCTTGATG
CCATCGATGCCATCGAGCCCCCCGTCCGACCTTCCGAGAAGCCTCTTCGTCTTCCCCTCC
AGGATGTTTACAAAATCGGTGGTATCGGGACTGTACCCGTTGGTCGTGTTGAGACCGGTG
TCATCAAGGCTGGCATGG
>Lepista_sordida_916
GCTGAaCTCGGCAAGGGATCCTTCAAATATGGTACCTGCT~~TACATCCC~~~~~ACTGT
CT~~~CTTTTATTCTAAACCCTCCCCCTTAGCATGGGTACTCGACAAACTCAAGGCCGAA
CGTGAGCGCGGTATCACTATCGATATCGCCCTCTGGAAGTTCGAGACACCCAAATACGGT
GTGACCGTACGTCTTTTCCTAC~AAGACTAAAAGTATATTCAATAATGAAGACC~CCTTT
A~TTAGGTCATTGATGCTCCTGGACATCGCGATTTTATCAAGAACATGATCACCGGTACA
TCTCAGGCCGATTGTGCCATCCTCATCATTGCAGGTGGTACTGGTGAGTTCGAGGCTGGT
ATCTCCAAAGATGGTCAAACTCGCGAGCACGCCCTCCTCGCCTTCACCCTTGGTGTGCGC
CAACTGATTGTTGCTGTTAACAAAATGGACACCACCAAGGTTTGGACCAACTGCTGGTTT
TCTTAT~TGTATCTCAAACATTTTTTTACAGTGGAGTGAGGACCGATTTAACGAAATCGT
GAAGGAGACTTCTGGTTTCATCAAGAAGGTCGGTTACAACCCAAAGACCGTTGCTTTCGT
GCCCATTTTCTGGTTGGCATGGCGACAATATGTTGGAGGAATCAGCCAAGTAAGTGACGT
TATCGTATATCAGTTTCACGAGA~~~GATTAAT~~ATGGCTCATTTTAGCATGCCGTGGT
ACAAGGGTTGGACGAAGGAGACCAAAGCTGGTGTCGTCAAGGGCAAGACCCTTCTAGATG
CTATTGATGCTATTGAGCCCCCTGTTCGGCCTTCTGAGAAGCCTCTCCGTCTACCCCTCC
AGGATGTCTACAAAaTCGGCGGTATCAGAACTGTGCCCGTTGGACGTGTTGAGACCGGTG
TCATCAAGGCTGGCATGG
>Lepista_sordida_921
GCTGAaCTCGGCAAGGGATCCTTCAAATATGGTACCTGCT~~TACATCCC~~~~~ACTGT
CT~~~CTTTTATTCTAAACCCTCCCCCTTAGCATGGGTACTCGACAAACTCAAGGCCGAA
CGTGAGCGCGGTATCACTATCGATATCGCCCTCTGGAAGTTCGAGACACCCAAATACGGT
GTGACCGTACGTCTTTTCCTAC~AAGACTAAAAGTATATTCAATAATGAAGACC~CCTTT
A~TTAGGTCATTGATGCTCCTGGACATCGCGATTTTATCAAGAACATGATCACCGGTACA
TCTCAGGCCGATTGTGCCATCCTCATCATTGCAGGTGGTACTGGTGAGTTCGAGGCTGGT
ATCTCCAAAGATGGTCAAACTCGCGAGCACGCCCTCCTCGCCTTCACCCTTGGTGTGCGC
CAACTGATTGTTGCTGTTAACAAAATGGACACCACCAAGGTTTGGACCAACTGCTGGTTT
TCTTAT~TGTATCTCAAACATTTTTTTACAGTGGAGTGAGGACCGATTTAACGAAATCGT
GAAGGAGACTTCTGGTTTCATCAAGAAGGTCGGTTACAACCCAAAGACCGTTGCTTTCGT
GCCCATTTTCTGGTTGGCATGGCGACAATATGTTGGAGGAATCAGCCAAGTAAGTGACGT
TATCGTATATCAGTTTCACGAGA~~~GATTAAT~~ATGGCTCATTTTAGCATGCCGTGGT
ACAAGGGTTGGACGAAGGAGACCAAAGCTGGTGTCGTCAAGGGCAAGACCCTTCTAGATG
CTATTGATGCTATTGAGCCCCCTGTTCGGCCTTCTGAGAAGCCTCTCCGTCTACCCCTCC
AGGATGTCTACAAAaTCGGCGGTATCAGAACTGTGCCCGTTGGACGTGTTGAGACCGGTG
TCATCAAGGCTGGCATGG
>Lepista_sordida_169
GCTGAACTCGGCAAGGGATCCTTCAAATATGGTACCTGCT~~TACATCCC~~~~~ACTGT
CT~~~CTTTTATTCTAAACCCTCCCCCTTAGCATGGGTACTCGACAAACTCAAGGCCGAA
CGTGAGCGCGGTATCACTATCGATATCGCCCTCTGGAAGTTCGAGACACCCAAATACGGT
GTGACCGTACGTCTTTTCCTAC~AAGACTAAAAGTATATTCAATAATGAAGACC~CCTTT
A~TTAGGTCATTGATGCTCCTGGACATCGCGATTTTATCAAGAACATGATCACCGGTACA
TCTCAGGCCGATTGTGCCATCCTCATCATTGCAGGTGGTACTGGTGAGTTCGAGGCTGGT
ATCTCCAAAGATGGTCAAACTCGCGAGCACGCCCTCCTCGCCTTCACCCTTGGTGTGCGC
CAACTGATTGTTGCTGTTAACAAAATGGACACCACCAAGGTTTGGACCAACTGCTGGTTT
TCTTAT~TGTATCTCAAACATTTTTTTACAGTGGAGTGAGGACCGATTTAACGAAATCGT
GAAGGAGACTTCTGGTTTCATCAAGAAGGTCGGTTACAACCCAAAGACYGTTGCTTTCGT
GCCCATTT~CTGGTTGGCATGGCGACAATATGTTGGAGGAATCAGCCAAGTAAGTGACGT
TATCGTATATCAGTT~CACGAGA~~~GATTAAT~~ATGGCTCATTTTAGCATGCCGTGGT
ACAAGGGTTGGACGAAGGAGACCAAAGCTGGTGTCGTCAAGGGCAAGACCCTTCTAGATG
CTATTGATGCTATTGAGCCCCCTGTTCGGCCTTCTGAGAAGCCTCTCCGTCTACCCCTCC
AGGATGTCTACAAAATCGGCGGTATCGGAACTGTGCCCGTTGGACGTGTtGAGACTGGTA
TCATCAAGGCtGGCATGG
>Lepista_sordida_832
GCTGAACTCGGCAAGGGATCCTTCAAATATGGTACCTGCT~~TACATCCC~~~~~ACTGT
CT~~~CTTTTATTCTAAACCCTCCCCGTTAGCATGGGTACTCGACAAACTCAAGGCCGAA
CGTGAGCGCGGTATCACTATCGATATCGCCCTCTGGAAGTTCGAGACACCCAAATACGGT
GTGACCGTACGTCTTTTCCTAC~AAGACTAAAAGTATATTCAATAATGAAGACC~CCTTT
A~TTAGGTCATTGATGCTCCTGGACATCGCGATTTTATCAAGAACATGATCACCGGTACA
TCTCAGGCCGATTGTGCCATCCTCATCATTGCAGGTGGTACTGGTGAGTTCGAGGCTGGT
ATCTCCAAAGATGGTCAAACTCGCGAGCACGCCCTCCTCGCCTTCACCCTTGGTGTGCGC
CAACTGATTGTTGCTGTTAACAAAATGGACACCACCAAGGTTTGGACCAACTGCTGGTTT
TCTTAT~TGTATCTCAAACATTTTTTTACAGTGGAGTGAGGACCGATTTAACGAAATCGT
GAAGGAGACTTCTGGTTTCATCAAGAAGGTCGGTTACAACCCAAAGACTGTTGCTTTCGT
GCCCATTT~CTGGTTGGCATGGCGACAATATGTTGGAGGAATCAGCCAAGTAAGTGACGT
TATCGTATATCAGTT~CACGAGA~~~GATTAAT~~ATGGCTCATTTTAGCATGCCGTGGT
ACAAGGGTTGGACGAAGGAGACCAAAGCTGGTGTCGTCAAGGGCAAGACCCTTCTAGATG
CTATTGATGCTATTGAGCCCCCTGTTCGGCCTTCTGAGAAGCCTCTCCGTCTACCCCTCC
AGGATGTCTACAAAATCGGCGGTATCGGAACTGTGCCCGtTGGACGTGTtGAGACTGGTA
TCATCAAGGCtGGCATGG
>Lepista_panaeola_1061
GCTGA~CTCGGGAAGGGGTCCTTCAAATATGGTAAGAAATGCCCAAGATCGGTTTTTCAT
TTAAGTCACCGAT~TACTTACTCTTTGTCAGCTTGGGTGCTCGATAAGCTGAAGGCCGAG
CGTGAGCGTGGAATCACAATTGATATTGCGTTGTGGAAGTTCGAGACCCCAAAATATGTT
GTTACTGTACGACCTTTTATTT~~~~TCCATCGGGTGAAT~~TTCGTACTTATCCGAGGC
G~ATAGGTCATTGATGCCCCGGGACACCGTGATTTCATTAAGAACATGATTACCGGTACC
TCCCAAGCCGATTGTGCCATCCTCATCATTGCCGGTGGTACTGGTGAATTTGAAGCTGGT
ATCTCCAAGGATGGCCAAACTCGCGAACACGCTCTGCTTGCCTTCACTCTCGGTGTGAGA
CAGCTTATCGTTGCGGTCAACAAGATGGACACTACCAAGGTAGGGTTC~~TTAGCATTTT
ACGTTGAAAGATTGCTCAACATCTCAT~TAGTGGAGCGAGGACCGTTTCAACGAAATCAT
CAAGGAAACTTCCGGATTCATCAAGAAGGTCGGTTACAACCCCAAGGCCGTTGCCTTCGT
GCCTATTT~CTGGATGGCACGGTGATAACATGCTGGAGGAGTCCCCCAAGTGGGTCAC~~
~ATCTTCTGCCCTTCCTTCTTTA~~~~~~TGCT~~~~GACTTGCCGCAGTATGCCCTGGT
ACAAGGGTTGGACCAAGGAGACCAAGGCTGGTGTGGTCAAGGGAAAGACACTCCTTGACG
CTATCGATGCCATCGAGCCTCCGGTCCGGCCTTCGGATAAGCCTTTGCGTCTTCCCCTTC
ASGATGTGTACAAGATCGGTGGTATTGGTACCGTGCCCGTAGGACGTGTCGAAACCGGTA
TTATCAAGGCTGA~ATGG
>Lepista_panaeola_489
GCTGA~CTCGGGAAGGGGTCCTTCAAATATGGTAAGAAATGCCCAAGATCGGTTTTTCAT
TTAAGTCACCGAT~TACTTACTCTTTGTCAGCTTGGGTGCTCGATAAGCTGAAGGCCGAG
CGTGAGCGTGGAATCACAATTGATATTGCGTTGTGGAAGTTCGAGACCCCAAAATATGTT
GTTACTGTACGACCTTTTATTT~~~~TCCATCGGGTGAAT~~TTCGTACTTATCCGAGGC
G~ATAGGTCATTGATGCCCCGGGACACCGTGATTTCATTAAGAACATGATTACCGGTACC
TCCCAAGCCGATTGTGCCATCCTCATCATTGCCGGTGGTACTGGTGAATTTGAAGCTGGT
ATCTCCAAGGATGGCCAAACTCGCGAACACGCTCTGCTTGCCTTCACTCTCGGTGTGAGA
CAGCTTATCGTTGCGGTCAACAAGATGGACACTACCAAGGTAGGGTTC~~TTAGCATTTT
ACGTTGAAAGATTGCTCAACATCTCAT~TAGTGGAGCGAGGACCGTTTCAACGAAATCAT
CAAGGAAACTTCCGGATTCATCAAGAAGGTCGGTTACAACCCCAAGGCCGTTGCCTTCGT
GCCTATTT~CTGGATGGCACGGTGATAACATGCTGGAGGAGTCCCCCAAGTGGGTCAC~~
~ATCTTCTGCCCTTCCTTCTTTA~~~~~~TGCT~~~~GACTTGCCGCAGTATGCCCTGGT
ACAAGGGTTGGACCAAGGAGACCAAGGCTGGTGTGGTCAAGGGAAAGACACTCCTTGACG
CTATCGATGCCATCGAGCCTCCGGTCCGGCCTTCGGATAAGCCTTTGCGTCTTCCCCTTC
ASGATGTGTACAAGATCGGTGGTATTGGTACCGTGCCCGTAGGACGTGTCGAAACCGGTA
TTATCAAGGCTGA~ATGG
