# Supplementary material for: Evaluation of five regions as DNA barcodes for identification of Lepista species (Tricholomataceae, Basidiomycota) from China
Source: PeerJ. 2019 Jul 15;7:e7307. doi: 10.7717/peerj.7307 (PMC6637932; doi:10.7717/peerj.7307)
Supplement: Supplemental Information 7 [file peerj-07-7307-s007.fas]

>Lepista_densifolia_103
CATTATTGAATAAA-CTTGGTTGGGTTGCTGCTGGCTTTTCGGAGCATGTGCACGCCTAC
CGCCA-TTTTT--ACCACCTGTGCACTCTTTGTAGATCTGGAATAT----CTCTCGAGGA
AACTCGGTTTGAGGGATGC--TGC-GCGCAAGCC--AGCTTCTCTTGCATTCTAGGTCTA
TGTTTT-A-TATACCCCATAACTATA--TTTTAGAATGTCATTAAT-GGGCCTTG--TGC
CTTTAAA--TTAATACAACTTTCAACAACGGATCTCTTGGCTCTCGCATCGATGAAGAAC
GCAGCGAAATGCGATAAGTAATGTGAATTGCAGAATTCAGTGAATCATCGAATCTTTGAA
CGCACCTTGCGCTCCTTGGTATTCCGAGGAGCATGCCTGTTTGAGTGTCATTAAATTCTC
AACCTTTTCAGCTTTTGCGAGTTGAATTTGGCTTGGATGTGGGGGCT----GCGGGCTTC
TCA-GAAGTCGGCTCCTCTTAAATGCATTAGCGGAACCTTTGTGGACCAGCTTT-GGTGT
GATAATTATCTACGCTATTGCTGTGAAGCAGCTTT-ACATGGGGTTCAGCTTCTAACTGT
CCATTAACTTGGACAATTTT-TGACATTT--GACCTC
>Lepista_irina_499
CATTATTGAATAAA-CTTGGTTGGGTTGTTGCTGGCTTTTCGGAGCATGTGCACACCTAG
CGCCA-TTTTT--ACCACCTGTGCACTTCTTGTAGATTTGAAACAC----CTCTCGAGGC
AACTCGGTTTGAGGATTGC--TGT-GCGAAAGCCC-GGCTTTCCTTGCGTTTCAAGTCTA
TGTTTTTA-CATACCCCATAAGAATG--TTTTAGAATGTCATTAAT-GGGC-TTGACAGC
CTCTAAA--TTAATACAACTTTCAACAACGGATCTCTTGGCTCTCGCATCGATGAAGAAC
GCAGCGAAATGCGATAAGTAATGTGAATTGCAGAATTCAGTGAATCATCGAATCTTTGAA
CGCACCTTGCGCTCCTTGGTATTCCGAGGAGCATGCCTGTTTGAGTGTCATTAAATTCTC
AACCCTTTCAGCTTTTGCGAGTTGGATT-GGCTTGGATGTGGGGGTTT---GCGGGCTTC
TCA-GAAGTCGGCTCCTCTTAAATGCATTAGCGGAACCTTTGTGGACCAGCTTT-GGTGT
GATAATTATCTACGCCATGGTTGTGAAGCAGCTTT-ACATGGGGTTCAGCTTCTAACCGT
CCATTGACTTGGACAACTTA-TGACATTT--GACCTC
>Lepista_irina_500
CATTATTGAATAAA-CTTGGTTGGGTTGTTGCTGGCTTTTCGGAGCATGTGCACACCTAG
CGCCA-TTTTT--ACCACCTGTGCACTTCTTGTAGATTTGAAACAC----CTCTCGAGGC
AACTCGGTTTGAGGATTGC--TGT-GCGAAAGCCC-GGCTTTCCTTGCGTTTCAAGTCTA
TGTTTTTA-CATACCCCATAAGAATG--TTTTAGAATGTCATTAAT-GGGC-TTGACAGC
CTCTAAA--TTAATACAACTTTCAACAACGGATCTCTTGGCTCTCGCATCGATGAAGAAC
GCAGCGAAATGCGATAAGTAATGTGAATTGCAGAATTCAGTGAATCATCGAATCTTTGAA
CGCACCTTGCGCTCCTTGGTATTCCGAGGAGCATGCCTGTTTGAGTGTCATTAAATTCTC
AACCCTTTCAGCTTTTGCGAGTTGGATT-GGCTTGGATGTGGGGGTTT---GCGGGCTTC
TCA-GAAGTCGGCTCCTCTTAAATGCATTAGCGGAACCTTTGTGGACCAGCTTT-GGTGT
GATAATTATCTACGCCATGGTTGTGAAGCAGCTTT-ACATGGGGTTCAGCTTCTAACCGT
CCATTGACTTGGACAACTTA-TGACATTT--GACCTC
>Lepista_irina_805
CATTATTGA-TAAA-CTTGGTTGGGTTGTTGCTGGCTTTTCGGAGCATGTGCACACCTAG
CGCCA-TTTTT--ACCACCTGTGCACTTCTTGTAGATTTGAAACAC----CTCTCGAGGC
AACTCGGTTTGAGGATTGC--TGT-GCGAAAGCCC-GGCTTTCCTTGCGTTTCAAGTCTA
TGTTTTTA-CATACCCCATAAGAATG--TTTTAGAATGTCATTAAT-GGGC-TTGACAGC
CTCTAAA--TTAATACAACTTTCAACAACGGATCTCTTGGCTCTCGCATCGATGAAGAAC
GCAGCGAAATGCGATAAGTAATGTGAATTGCAGAATTCAGTGAATCATCGAATCTTTGAA
CGCACCTTGCGCTCCTTGGTATTCCGAGGAGCATGCCTGTTTGAGTGTCATTAAATTCTC
AACCCTTTCAGCTTTTGCGAGTTGGATT-GGCTTGGATGTGGGGGTTT---GCGGGCTTC
TCA-GAAGTCGGCTCCTCTTAAATGCATTAGCGGAACCTTTGTGGACCAGCTTT-GGTGT
GATAATTATCTACGCCATGGTTGTGAAGCAGCTTT-ACATGGGGTTCAGCTTCTAACCGT
CCATTGACTTGGACAACTTA-TGACATTTT-GACCTC
>Lepista_nuda_176
CATTATTGAATAAA-CTTGGTTGGGTTG-TGCTGGCTTTTCGGAGCATGTGCACGCCTAG
CGCCA-TTTTT--ACCACCTGTGCACATTTTGTAGATTTGGAACAA----TTCTCGGGTT
TACTCGGTTTGAGGAATGC--TAT-GCCAAAAGCTTAGCTTTCCTTGTGTTTCAAGTCTA
TGTTTTTA-TATACCCCATACGAATG--TAATAGAATGTCATTAAT-GGGC-TT-ATAGC
CTTTAAA--TTAATACAACTTTCAACAACGGATCTCTTGGCTCTCGCATCGATGAAGAAC
GCAGCGAAATGCGATAAGTAATGTGAATTGCAGAATTCAGTGAATCATCGAATCTTTGAA
CGCACCTTGCGCTCCTTGGTATTCCGAGGAGCATGCCTGTTTGAGTGTCATTAAATTCTC
AACCTTTTCAGCTTTTACAAGTTGTATT-GGCTTGGATGTGGAGGTTTT--GCAGGCTTC
TTAAGAAGTCAGCTCCTCTTAAATGCATTAGCGGAACCTTTGTGGACCAGCTTT-GGTGT
GATAATTATCTACGCCATGGTTGTAAAGCAGCTTT-ATATGGGGTTCAGCTTCTAACAGT
CCATTTACTTGGACAATTTC-TGACATCTT-GACCTC
>Lepista_nuda_51
CATTATTGAATAAA-CTTGGTTGGGTTG-TGCTGGCTTTTCGGAGCATGTGCACGCCTAG
CGCCA-TTTTT--ACCACCTGTGCACATTTTGTAGATTTGGAACAA----TTCTCGGGTT
TACTCGGTTTGAGGAATGC--TAT-GCCAAAAGCTTAGCTTTCCTTGTGTTTCAAGTCTA
TGTTTTTA-TATACCCCATACGAATG--TAATAGAATGTCATTAAT-GGGC-TT-ATAGC
CTTTAAA--TTAATACAACTTTCAACAACGGATCTCTTGGCTCTCGCATCGATGAAGAAC
GCAGCGAAATGCGATAAGTAATGTGAATTGCAGAATTCAGTGAATCATCGAATCTTTGAA
CGCACCTTGCGCTCCTTGGTATTCCGAGGAGCATGCCTGTTTGAGTGTCATTAAATTCTC
AACCTTTTCAGCTTTTACAAGTTGTATT-GGCTTGGATGTGGAGGTTTT--GCAGGCTTC
TTAAGAAGTCAGCTCCTCTTAAATGCATTAGCGGAACCTTTGTGGACCAGCTTT-GGTGT
GATAATTATCTACGCCATGGTTGTAAAGCAGCTTT-ATATGGGGTTCAGCTTCTAACAGT
CCATTTACTTGGACAATTTC-TGACATCTT-GACCTC
>Lepista_nuda_546
CATTATTGAATAAA-CTTGGTTGGGTTG-TGCTGGCTTTTCGGAGCATGTGCACGCCTAG
CGCCA-TTTTT--ACCACCTGTGCACATTTTGTAGATTTGGAACAA----TTCTCGAGTT
TACTCGGTTTGAGGAATGC--TAT-GCCAAAAGCTTAGCTTTCCTTGTGTTTCAAGTCTA
TGTTTTTA-TATACCCCATACGAATG--TAATAGAATGTCATTAAT-GGGC-TT-ATAGC
CTTTAAA--TTAATACAACTTTCAACAACGGATCTCTTGGCTCTCGCATCGATGAAGAAC
GCAGCGAAATGCGATAAGTAATGTGAATTGCAGAATTCAGTGAATCATCGAATCTTTGAA
CGCACCTTGCGCTCCTTGGTATTCCGAGGAGCATGCCTGTTTGAGTGTCATTAAATTCTC
AACCTTTTCAGCTTTTACAAGTTGGATT-GGCTTGGATGTGGAGGTTTT--GCAGGCTTC
TTAAGAAGTCAGCTCCTCTTAAATACATTAGCGGAACCTTTGTGGACCAGCTTT-GGTGT
GATAATTATCTACGCCATGGTTGTAAAGCAGCTTT-ATATGGGGTTCAGCTTCTAACAGT
CCATTTACTTGGACAATTTC-TGACATCTT-GACCTC
>Lepista_nuda_549
CATTATTGAATAAA-CTTGGTTGGGTTG-TGCTGGCTTTTCGGAGCATGTGCACGCCTAG
CGCCA-TTTTT--ACCACCTGTGCACATTTTGTAGATTTGGAACAA----TTCTCGAGTT
TACTCGGTTTGAGGAATGC--TAT-GCCAAAAGCTTAGCTTTCCTTGTGTTTCAAGTCTA
TGTTTTTA-TATACCCCATACGAATG--TAATAGAATGTCATTAAT-GGGC-TT-ATAGC
CTTTAAA--TTAATACAACTTTCAACAACGGATCTCTTGGCTCTCGCATCGATGAAGAAC
GCAGCGAAATGCGATAAGTAATGTGAATTGCAGAATTCAGTGAATCATCGAATCTTTGAA
CGCACCTTGCGCTCCTTGGTATTCCGAGGAGCATGCCTGTTTGAGTGTCATTAAATTCTC
AACCTTTTCAGCTTTTACAAGTTGTATT-GGCTTGGATGTGGAGGTTTT--GCAGGCTTC
TTAAGAAGTCAGCTCCTCTTAAATGCATTAGCGGAACCTTTGTGGACCAGCTTT-GGTGT
GATAATTATCTACGCCATGGTTGTAAAGCAGCTTT-ATATGGGGTTCAGCTTCTAACAGT
CCATTTACTTGGACAATTTC-TGACATCT--GACCTC
>Lepista_nuda_550
CATTATTGAATAAA-CTTGGTTGGGTTG-TGCTGGCTTTTCGGAGCATGTGCACGCCTAG
CGCCA-TTTTT--ACCACCTGTGCACATTTTGTAGATTTGGAACAA----TTCTCGGGTT
TACTCGGTTTGAGGAATGC--TAT-GCCAAAAGCTTAGCTTTCCTTGTGTTTCAAGTCTA
TGTTTTTA-TATACCCCATACGAATG--TAATAGAATGTCATTAAT-GGGC-TT-ATAGC
CTTTAAA--TTAATACAACTTTCAACAACGGATCTCTTGGCTCTCGCATCGATGAAGAAC
GCAGCGAAATGCGATAAGTAATGTGAATTGCAGAATTCAGTGAATCATCGAATCTTTGAA
CGCACCTTGCGCTCCTTGGTATTCCGAGGAGCATGCCTGTTTGAGTGTCATTAAATTCTC
AACCTTTTCAGCTTTTACAAGTTGTATT-GGCTTGGATGTGGAGGTTTT--GCAGGCTTC
TTAAGAAGTCAGCTCCTCTTAAATGCATTAGCGGAACCTTTGTGGACCAGCTTT-GGTGT
GATAATTATCTACGCCATGGTTGTAAAGCAGCTTT-ATATGGGGTTCAGCTTCTAACAGT
CCATTTACTTGGACAATTTC-TGACATCTT-GACCTC
>Lepista_nuda_6
CATTATTGAATAAA-CTTGGTTGGGTTG-TGCTGGCTTTTCGGAGCATGTGCACGCCTAG
CGCCA-TTTTT--ACCACCTGTGCACATTTTGTAGATTTGGAACAA----TTCTCGAGTT
TACTCGGTTTGAGGAATGC--TAT-GCCAAAAGCTTAGCTTTCCTTGTGTTTCAAGTCTA
TGTTTTTA-TATACCCCATACGAATG--TAATAGAATGTCATTAAT-GGGC-TT-ATAGC
CTTTAAA--TTAATACAACTTTCAACAACGGATCTCTTGGCTCTCGCATCGATGAAGAAC
GCAGCGAAATGCGATAAGTAATGTGAATTGCAGAATTCAGTGAATCATCGAATCTTTGAA
CGCACCTTGCGCTCCTTGGTATTCCGAGGAGCATGCCTGTTTGAGTGTCATTAAATTCTC
AACCTTTTCAGCTTTTACAAGTTGGATT-GGCTTGGATGTGGAGGTTTT--GCAGGCTTC
TTAAGAAGTCAGCTCCTCTTAAATACATTAGCGGAACCTTTGTGGACCAGCTTT-GGTGT
GATAATTATCTACGCCATGGTTGTAAAGCAGCTTT-ATATGGGGTTCAGCTTCTAACAGT
CCATTTACTTGGACAATTTC-TGACATCT--GACCTC
>Lepista_nuda_728
CATTATTGA-TAAA-CTTGGTTGGGTTG-TGCTGGCTTTTCGGAGCATGTGCACGCCTAG
CGCCA-TTTTT--ACCACCTGTGCACATTTTGTAGATTTGAAACAA----TTCTCGAGTT
TACTCGGTTTGAGGAATGC--TAT-GCCAAAAGCTTAGCTTTCCTTGTGTTTCAAGTCTA
TGTTTTTA-TATACCCCATACGAATG--TAATAGAATGTCATTAAT-GGGC-TT-ATAGC
CTTTAAA--TTAATACAACTTTCAACAACGGATCTCTTGGCTCTCGCATCGATGAAGAAC
GCAGCGAAATGCGATAAGTAATGTGAATTGCAGAATTCAGTGAATCATCGAATCTTTGAA
CGCACCTTGCGCTCCTTGGTATTCCGAGGAGCATGCCTGTTTGAGTGTCATTAAATTCTC
AACCTTTTCAGCTTTTACAAGTTGGATT-GGCTTGGATGTGGAGGTTTT--GCAGGCTTC
TTAAGAAGTCAGCTCCTCTTAAATACATTAGCGGAACCTTTGTGGACCAGCTTT-GGTGT
GATAATTATCTACGCCATGGTTGTAAAGCAGCTTT-ATATGGGGTTCAGCTTCTAACAGT
CCATTTACTTGGACAATTTC-TGACATCTT-GACCTC
>Lepista_nuda_760
CATTATTGAATAAA-CTTGGTTGGGTTG-TGCTGGCTTTTCGGAGCATGTGCACGCCTAG
CGCCA-TTTTT--ACCACCTGTGCACATTTTGTAGATTTGAAACAA----TTCTCGAGTT
TACTCGGTTTGAGGAATGC--TAT-GCCAAAAGCTTAGCTTTCCTTGTGTTTCAAGTCTA
TGTTTTTA-TATACCCCATACGAATG--TAATAGAATGTCATTAAT-GGGC-TT-ATAGC
CTTTAAA--TTAATACAACTTTCAACAACGGATCTCTTGGCTCTCGCATCGATGAAGAAC
GCAGCGAAATGCGATAAGTAATGTGAATTGCAGAATTCAGTGAATCATCGAATCTTTGAA
CGCACCTTGCGCTCCTTGGTATTCCGAGGAGCATGCCTGTTTGAGTGTCATTAAATTCTC
AACCTTTTCAGCTTTTACAAGTTGGATT-GGCTTGGATGTGGAGGTTTT--GCAGGCTTC
TTAAGAAGTCAGCTCCTCTTAAATACATTAGCGGAACCTTTGTGGACCAGCTTT-GGTGT
GATAATTATCTACGCCATGGTTGTAAAGCAGCTTT-ATATGGGGTTCAGCTTCTAACAGT
CCATTTACTTGGACAATTTC-TGACATCTT-GACCTC
>Lepista_panaeola_1061
CATTATTGAATAAA-CTTGGTCGGGTTGCTGCTGGCTTTTCGAAGCATGTGCACGCCTGC
CACCA-TTTTT--ACCACCTGTGCACTCTTTGTAGATCTAGAATAT----CTCTCGAGGA
AACTCGGTTTGAGAGATGC--TGT-GCGCAAGCC--AGCTTCTCTTGCATTCTAGGTCTA
TGTATT-ATTATACCCCATAC-TATA--TTTCAGAATGTCATTAAT-GGGCCTTG--TGC
CTTTAAA--TTAATACAACTTTCAACAACGGATCTCTTGGCTCTCGCATCGATGAAGAAC
GCAGCGAAATGCGATAAGTAATGTGAATTGCAGAATTCAGTGAATCATCGAATCTTTGAA
CGCACCTTGCGCTCCTTGGTATTCCGAGGAGCATGCCTGTTTGAGTGTCATTAAATTCTC
AACCTTTTCAGCTTTTGCAAGTTGAATTTGGCTTGGATGTGGAGGTT----GCGGGCTTC
TCA-GAAGTCGGCTCTTCTTAAATGCATTAGCGGAACCTTTGTGGACCAGCTTT-GGTGT
GATAATTATCTACGCCACTGTTGTGAAACAGCTTT-ACATGGGGTTCAGCTTCTAACTGT
CCATTGACTTGGACAATTTT-TGACATTTT-GACCTC
>Lepista_panaeola_179
CATTATTGAATAAA-CTTGGTCGGGTTGCTGCTGGCTTTTCGGAGCATGTGCACGCCTGC
CACCA-TTTTT--ACCACCTGTGCACTCTTTGTAGATCTAGAATAT----CTCTCGAGGA
AACTCGGTTTGAGAGATGC--TGT-GCGCAAGCC--AGCTTCTCTTGCATTCTAGGTCTA
TGTATT-ATTATACCCCATAC-TATA--TTTCAGAATGTCATTAAT-GGGCCTTG--TGC
CTTTAAA--TTAATACAACTTTCAACAACGGATCTCTTGGCTCTCGCATCGATGAAGAAC
GCAGCGAAATGCGATAAGTAATGTGAATTGCAGAATTCAGTGAATCATCGAATCTTTGAA
CGCACCTTGCGCTCCTTGGTATTCCGAGGAGCATGCCTGTTTGAGTGTCATTAAATTCTC
AACCTTTTCAGCTTTTGCAAGTTGAATTTGGCTTGGATGTGGAGGTT----GCGGGCTTC
TCA-GAAGTCGGCTCTTCTTAAATGCATTAGCGGAACCTTTGTGGACCAGCTTT-GGTGT
GATAATTATCTACGCCACTGTTGTGAAACAGCTTT-ACATGGGGTTCAGCTTCTAACTGT
CCATTGACTTGGACAATTTT-TGACATTT--GACCTC
>Lepista_panaeola_180
CATTATTGAATAAA-CTTGGTCGGGTTGCTGCTGGCTTTTCGAAGCATGTGCACGCCTGC
CACCA-TTTTT--ACCACCTGTGCACTCTTTGTAGATCTAGAATAT----CTCTCGAGGA
AACTCGGTTTGAGAGATGC--TGT-GCGCAAGCC--AGCTTCTCTTGCATTCTAGGTCTA
TGTATT-ATTATACCCCATAC-TATA--TTTCAGAATGTCATTAAT-GGGCCTTG--TGC
CTTTAAA--TTAATACAACTTTCAACAACGGATCTCTTGGCTCTCGCATCGATGAAGAAC
GCAGCGAAATGCGATAAGTAATGTGAATTGCAGAATTCAGTGAATCATCGAATCTTTGAA
CGCACCTTGCGCTCCTTGGTATTCCGAGGAGCATGCCTGTTTGAGTGTCATTAAATTCTC
AACCTTTTCAGCTTTTGCAAGTTGAATTTGGCTTGGATGTGGAGGTT----GCGGGCTTC
TCA-GAAGTCGGCTCTTCTTAAATGCATTAGCGGAACCTTTGTGGACCAGCTTT-GGTGT
GATAATTATCTACGCCACTGTTGTGAAACAGCTTT-ACATGGGGTTCAGCTTCTAACTGT
CCATTGACTTGGACAATTTT-TGACATTT--GACCTC
>Lepista_panaeola_489
CATTATTGAATAAA-CTTGGTCGGGTTGCTGCTGGCTTTTCGGAGCATGTGCACGCCTGC
CACCA-TTTTT--ACCACCTGTGCACTCTTTGTAGATCTAGAATAT----CTCTCGAGGA
AACTCGGTTTGAGAGATGC--TGT-GCGCAAGCC--AGCTTCTCTTGCATTCTAGGTCTA
TGTATT-ATTATACCCCATAC-TATA--TTTCAGAATGTCATTAAT-GGGCCTTG--TGC
CTTTAAA--TTAATACAACTTTCAACAACGGATCTCTTGGCTCTCGCATCGATGAAGAAC
GCAGCGAAATGCGATAAGTAATGTGAATTGCAGAATTCAGTGAATCATCGAATCTTTGAA
CGCACCTTGCGCTCCTTGGTATTCCGAGGAGCATGCCTGTTTGAGTGTCATTAAATTCTC
AACCTTTTCAGCTTTTGCAAGTTGAATTTGGCTTGGATGTGGAGGTT----GCGGGCTTC
TCA-GAAGTCGGCTCTTCTTAAATGCATTAGCGGAACCTTTGTGGACCAGCTTT-GGTGT
GATAATTATCTACGCCACTGTTGTGAAACAGCTTT-ACATGGGGTTCAGCTTCTAACTGT
CCATTGACTTGGACAATTTT-TGACATTT--GACCTC
>Lepista_panaeola_515
CATTATTGAATAAA-CTTGGTCGGGTTGCTGCTGGCTTTTCGGAGCATGTGCACGCCTGC
CACCA-TTTTT--ACCACCTGTGCACTCTTTGTAGATCTAGAATAT----CTCTCGAGGA
AACTCGGTTTGAGAGATGC--TGT-GCGCAAGCC--AGCTTCTCTTGCATTCTAGGTCTA
TGTATT-ATTATACCCCATAC-TATA--TTTCAGAATGTCATTAAT-GGGCCTTG--TGC
CTTTAAA--TTAATACAACTTTCAACAACGGATCTCTTGGCTCTCGCATCGATGAAGAAC
GCAGCGAAATGCGATAAGTAATGTGAATTGCAGAATTCAGTGAATCATCGAATCTTTGAA
CGCACCTTGCGCTCCTTGGTATTCCGAGGAGCATGCCTGTTTGAGTGTCATTAAATTCTC
AACCTTTTCAGCTTTTGCAAGTTGAATTTGGCTTGGATGTGGAGGTT----GCGGGCTTC
TCA-GAAGTCGGCTCTTCTTAAATGCATTAGCGGAACCTTTGTGGACCAGCTTT-GGTGT
GATAATTATCTACGCCACTGTTGTGAAACAGCTTT-ACATGGGGTTCAGCTTCTAACTGT
CCATTGACTTGGACAATTTT-TGACATTT--GACCTC
>Lepista_panaeola_739
CATTATTGAATAAA-CTTGGTCGGGTTGCTGCTGGCTTTTCGGAGCATGTGCACGCCTGC
CACCA-TTTTT--ACCACCTGTGCACTCTTTGTAGATCTAGAATAT----CTTTCGAGGA
AACTCGGTTTGAGAGATGC--TGT-GCGCAAGCC--AGCTTCTCTTGCATTCTAGGTCTA
TGTATT-ATTATACCCCATAC-TATA--TTTCAGAATGTCATTAAT-GGGCCTTG--TGC
CTTTAAA--TTAATACAACTTTCAACAACGGATCTCTTGGCTCTCGCATCGATGAAGAAC
GCAGCGAAATGCGATAAGTAATGTGAATTGCAGAATTCAGTGAATCATCGAATCTTTGAA
CGCACCTTGCGCTCCTTGGTATTCCGAGGAGCATGCCTGTTTGAGTGTCATTAAATTCTC
AACCTTTTCAGCTTTTGCAAGTTGAATTTGGCTTGGATGTGGAGGTT----GCGGGCTTC
TCA-GAAGTCGGCTCTTCTTAAATGCATTAGCGGAACCTTTGTGGACCAGCTTT-GGTGT
GATAATTATCTACGCCACTGTTGTGAAACAGCTTT-ACATGGGGTTCAGCTTCTAACTGT
CCATTGACTTGGACAATTTT-TGACATTTT-GACCTC
>Lepista_saeva_117
CATTATTGAATAAA-CTTGGTTGGGTTG-TGCTGGCTTTTCGGAGCATGTGCATGCCTAG
CGCCA-TTTTT--ACCACCTGTGCACATTTTGTAGATTTGAAACAA----TTCTCGAGGA
AACTCGGTTTGAGGAATGC--TGT-GCGGAAGCTT-AGCTTTTCTTGTGTTCCAAGTCTA
TGTTTTTA-TATACCCCATAAGAATG--TAATAGAATGTCATTAAT-GGGC-TTTGTTGC
CTTTAAA--TTAATACAACTTTCAACAACGGATCTCTTGGTTCTCGCATCGATGAAGAAC
GCAGCGAAATGCGATAAGTAATGTGAATTGCAGAATTCAGTGAATCATCGAATCTTTGAA
CGCACCTTGCGCTCCTTGGTATTCCGAGGAGCATGCCTGTTTGAGTGTCATTAAATTCTC
AACCTTTCCAGCTTTTGCAAGTTGGATT-GGCTTGGATGTGGAGGGTTTT-GCGGGCTTC
TCA-GAAGTCGGCTCCTCTTAAATGCATTAGCAGAACCTTTGTGGACCAGCTTT-GGTGT
GATAATTATCTATGCCATTGTTGTAAAGCAGCTTTTATATGGGGTTCAGCTTCTAATAGT
CCATTGACTTGGACAATTTC-TGACATTT--GACCTC
>Lepista_saeva_974
CATTATTGAATAAA-CTTGGTTGGGTTG-TGCTGGCTTTTCGGAGCATGTGCATGCCTAG
CACCA-TTTTT--ACCACCTGTGCACATTTTGTAGATTTGAAACAA----TTCTCGAGGA
AACTCGGTTTGAGGAATGC--TGT-GCGGAAGCTT-AGCTTTTCTTGTGTTCCAAGTCTA
TGTTTTTA-TATACCCCATAAGAATG--TAATAGAATGTCATTAAT-GGGC-TTTGTTGC
CTTTAAA--TTAATACAACTTTCAACAACGGATCTCTTGGTTCTCGCATCGATGAAGAAC
GCAGCGAAATGCGATAAGTAATGTGAATTGCAGAATTCAGTGAATCATCGAATCTTTGAA
CGCACCTTGCGCTCCTTGGTATTCCGAGGAGCATGCCTGTTTGAGTGTCATTAAATTCTC
AACCTTTCCAGCTTTTGCAAGTTGGATT-GGCTTGGATGTGGAGGGTTTT-GCGGGCTTC
TCA-GAAGTCGGCTCCTCTTAAATGCATTAGCAGAACCTTTGTGGACCAGCTTT-GGTGT
GATAATTATCTATGCCATTGTTGTAAAGCAGCTTTTATATGGGGTTCAGCTTCTAATAGT
CCATTGACTTGGACAATTTC-TGACATTTT-GACCTC
>Lepista_saeva_975
CATTATTGA-TAAA-CTTGGTTGGGTTG-TGCTGGCTTTTCGGAGCATGTGCATGCCTAG
CGCCA-TTTTT--ACCACCTGTGCACATTTTGTAGATTTGAAACAA----TTCTCGAGGA
AACTCGGTTTGAGGAATGC--TGT-GCGGAAGCTT-AGCTTTTCTTGTGTTCCAAGTCTA
TGTTTTTA-TATACCCCATAAGAATG--TAATAGAATGTCATTAAT-GGGC-TTTGTTGC
CTTTAAA--TTAATACAACTTTCAACAACGGATCTCTTGGTTCTCGCATCGATGAAGAAC
GCAGCGAAATGCGATAAGTAATGTGAATTGCAGAATTCAGTGAATCATCGAATCTTTGAA
CGCACCTTGCGCTCCTTGGTATTCCGAGGAGCATGCCTGTTTGAGTGTCATTAAATTCTC
AACCTTTCCAGCTTTTGCAAGTTGGATT-GGCTTGGATGTGGAGGGTTTT-GCGGGCTTC
TCA-GAAGTCGGCTCCTCTTAAATGCATTAGCAGAACCTTTGTGGACCAGCTTT-GGTGT
GATAATTATCTATGCCATTGTTGTAAAGCAGCTTTTATATGGGGTTCAGCTTCTAATAGT
CCATTGACTTGGACAATTTC-TGACATTTT-GACCTC
>Lepista_sordida_169
CATTATTGAATAAA-CTTGGTTGGGTTG-TGCTGGCTTTTTGGAGCATGTGCACGCCTAG
CGCCA-TTTTT--ACCACCTGTGCACCTTTTGTAGATTTGAAACAA----CTCTCGAGGA
AACTCGGTTTGAGGAATGC--TGT-GTGCAAACAT-GGCTTTCCTTGTGTTTCAAGTCTA
TGTTTTTATTATACCCCATAAGAATG--TAATAGAATGTTATTAAT-GGGC-TTTA-TGC
CTTTAAA--TTAATACAACTTTCAACAACGGATCTCTTGGCTCTCGCATCGATGAAGAAC
GCAGCGAAATGCGATAAGTAATGTGAATTGCAGAATTCAGTGAATCATCGAATCTTTGAA
CGCACCTTGCGCTCCTTGGTATTCCGAGGAGCATGCCTGTTTGAGTGTCATTAAATTCTC
AACCTTTTCAGCTTTTGCAAGTTGGATT-GGCTTGGATGTGGAGGTTATT-GCGGGCTTC
TCTAGAAGTCGGCTCCTCTTAAATGCATTAGCGGAACCTTTGTGGACCAGCTTTTGGTGT
GATAATTATCTACGCCATGGTTGTGAAGCAGCTTTAACATGGGGTTCAGCTTCTAACAGT
CCATTGACTTGGACAAATTTATGACATTAT-GACCTC
>Lepista_sordida_40
CATTATTGAATAAA-CTTGGTTGGGTTG-TGCTGGCTTTTTGGAGCATGTGCACGCCTAG
CGCCA-TTTTT--ACCACCTGTGCACCTTTTGTAGATTTGAAACAA----CTCTCGAGGA
AACTCGGTTTGAGGAATGC--TGT-GTGCAAACAT-GGCTTTCCTTGTGTTTCAAGTCTA
TGTTTTTATTATACCCCATAAGAATG--TAATAGAATGTTATTAAT-GGGC-TTTA-TGC
CTTTAAA--TTAATACAACTTTCAACAACGGATCTCTTGGCTCTCGCATCGATGAAGAAC
GCAGCGAAATGCGATAAGTAATGTGAATTGCAGAATTCAGTGAATCATCGAATCTTTGAA
CGCACCTTGCGCTCCTTGGTATTCCGAGGAGCATGCCTGTTTGAGTGTCATTAAATTCTC
AACCTTTTCAGCTTTTGCAAGTTGGATT-GGCTTGGATGTGGAGGTTATT-GCGGGCTTC
TCTAGAAGTCGGCTCCTCTTAAATGCATTAGCGGAACCTTTGTGGACCAGCTTTTGGTGT
GATAATTATCTACGCCATGGTTGTGAAGCAGCTTTAACATGGGGTTCAGCTTCTAACAGT
CCATTGACTTGGACAAATTTATGACATTTTTGACCTC
>Lepista_sordida_831
CATTATTGAATAAA-CTTGGTTGGGTTG-TGCTGGCTTTTTGGAGCATGTGCACGCCTAG
CGCCA-TTTTT--ACCACCTGTGCACCTTTTGTAGATTTGAAACAA----CTCTCGAGGA
AACTCGGTTTGAGGAATGC--TGT-GTGCAAACAT-GGCTTTCCTTGTGTTTCAAGTCTA
TGTTTTTATTATACCCCATAAGAATG--TAATAGAATGTTATTAAT-GGGC-TTTA-TGC
CTTTAAA--TTAATACAACTTTCAACAACGGATCTCTTGGCTCTCGCATCGATGAAGAAC
GCAGCGAAATGCGATAAGTAATGTGAATTGCAGAATTCAGTGAATCATCGAATCTTTGAA
CGCACCTTGCGCTCCTTGGTATTCCGAGGAGCATGCCTGTTTGAGTGTCATTAAATTCTC
AACCTTTTCAGCTTTTGCAAGTTGGATT-GGCTTGGATGTGGAGGTTATT-GCGGGCTTC
TCTAGAAGTCGGCTCCTCTTAAATGCATTAGCGGAACCTTTGTGGACCAGCTTTTGGTGT
GATAATTATCTACGCCATGGTTGTGAAGCAGCTTTAACATGGGGTTCAGCTTCTAACAGT
CCATTGACTTGGACAAATTTATGACATTTTTGACCTC
>Lepista_sordida_832
CATTATTGAATAAA-CTTGGTTGGGTTG-TGCTGGCTTTTTGGAGCATGTGCACACCTAG
CGCCA-TTTTT--ACCACCTGTGCACCTTTTGTAGATTTGAAACAA----CTCTCGAGGA
AACTCGGTTTGAGGAATGC--TGT-GTGCAAACAT-GGCTTTCCTTGTGTTTCAAGTCTA
TGTTTTTATTATACCCCATAAGAATG--TAATAGAATGTTATTAAT-GGGC-TTTA-TGC
CTTTAAA--TTAATACAACTTTCAACAACGGATCTCTTGGCTCTCGCATCGATGAAGAAC
GCAGCGAAATGCGATAAGTAATGTGAATTGCAGAATTCAGTGAATCATCGAATCTTTGAA
CGCACCTTGCGCTCCTTGGTATTCCGAGGAGCATGCCTGTTTGAGTGTCATTAAATTCTC
AACCTTTTCAGCTTTTGCAAGTTGGATT-GGCTTGGATGTGGAGGTTATT-GCGGGCTTC
TCTAGAAGTCGGCTCCTCTTAAATGCATTAGCGGAACCTTTGTGGACCAGCTTTTGGTGT
GATAATTATCTACGCCATGGTTGTGAAGCAGCTTTAACATGGGGTTCAGCTTCTAACAGT
CCATTGACTTGGACAAATTTATGACATTTTTGACCTC
>Lepista_sordida_916
CATTATTGAATAAA-CTTGGTTGGGTTG-TGCTGGCTTTTTGGAGCATGTGCACGCCTAG
CGCCA-TTTTT--ACCACCTGTGCACCTTTTGTAGATTTGAAACAA----CTCTCGAGGA
AACTCGGTTTGAGGAATGC--TGT-GTGCAAACAT-GGCTTTCCTTGTGTTTCAAGTCTA
TGTTTTTATTATACCCCATAAGAATG--TAATAGAATGTTATTAAT-GGGC-TTTA-TGC
CTTTAAA--TTAATACAACTTTCAACAACGGATCTCTTGGCTCTCGCATCGATGAAGAAC
GCAGCGAAATGCGATAAGTAATGTGAATTGCAGAATTCAGTGAATCATCGAATCTTTGAA
CGCACCTTGCGCTCCTTGGTATTCCGAGGAGCATGCCTGTTTGAGTGTCATTAAATTCTC
AACCTTTTCAGCTTTTGCAAGTTGGATT-GGCTTGGATGTGGAGGTTATT-GCGGGCTTC
TCTAGAAGTCGGCTCCTCTTAAATGCATTAGCGGAACCTTTGTGGACCAGCTTTTGGTGT
GATAATTATCTACGCCATGGTTGTGAAGCAGCTTTAACATGGGGTTCAGCTTCTAACAGT
CCATTGACTTGGACAAATTTATGACATTTTTGACCTC
>Lepista_sordida_921
CATTATTGAATAAA-CTTGGTTGGGTTG-TGCTGGCTTTTTGGAGCATGTGCACGCCTAG
CGCCA-TTTTT--ACCACCTGTGCACCTTTTGTAGATTTGAAACAA----CTCTCGAGGA
AACTCGGTTTGAGGAATGC--TGT-GTGCAAACAT-GGCTTTCCTTGTGTTTCAAGTCTA
TGTTTTTATTATACCCCATAAGAATG--TAATAGAATGTTATTAAT-GGGC-TTTA-TGC
CTTTAAA--TTAATACAACTTTCAACAACGGATCTCTTGGCTCTCGCATCGATGAAGAAC
GCAGCGAAATGCGATAAGTAATGTGAATTGCAGAATTCAGTGAATCATCGAATCTTTGAA
CGCACCTTGCGCTCCTTGGTATTCCGAGGAGCATGCCTGTTTGAGTGTCATTAAATTCTC
AACCTTTTCAGCTTTTGCAAGTTGGATT-GGCTTGGATGTGGAGGTTATT-GCGGGCTTC
TCTAGAAGTCGGCTCCTCTTAAATGCATTAGCGGAACCTTTGTGGACCAGCTTTTGGTGT
GATAATTATCTACGCCATGGTTGTGAAGCAGCTTTAACATGGGGTTCAGCTTCTAACAGT
CCATTGACTTGGACAAATTTATGACATTTTTGACCTC
>Lepista_sp1_160
CATTATTGAATAAA-TTTGGTTGGGTTG-TGCTGGCTTTTCGGAGCATGTGCATGCCTAG
CGCCA-TTTTT--ACCACCTGTGCACATTTTGTAGATTTGAAACAA----CTCTCGAGGA
AACTCGGTTTGAGGAATGC--TAT-GCGAAA-GCTTAGCTTTTCTTGTGTTTCAAGTCTA
TGTTTTTA-TATACCCCATAAGAATG--TAATAGAATGTCATTAAT-GGGC-TTTATTGC
CTTTAAA--TTAATACAACTTTCAACAACGGATCTCTTGGTTCTCGCATCGATGAAGAAC
GCAGCGAAATGCGATAAGTAATGTGAATTGCAGAATTCAGTGAATCATCGAATCTTTGAA
CGCACCTTGCGCTCCTTGGTATTCCGAGGAGCATGCCTGTTTGAGTGTCATTAAATTCTC
AACCTTTTCAGCTTTTGCGAGTTGGATT-GGCTTGGATGTGGAGGTTTTT-GCAGGCTTC
TCA-GAAGTCAGCTCCTCTTAAATGCATTAGCGGAACCTTTGTGGACCAGCTTT-GGTGT
GATAATTATCTATGCCATGGTTGTGAAGCAGCTT-AATATGGGGTTCAGCTTCTAACAGT
CCATTGACTTGGACAATTTC-TGACATAT--GACCTC
>Lepista_sp1_249
CATTATTGAATAAA-TTTGGTTGGGTTG-TGCTGGCTTTTCGGAGCATGTGCATGCCTAG
CGCCA-TTTTT--ACCACCTGTGCACATTTTGTAGATTTGAAACAA----CTCTCGAGGA
AACTCGGTTTGAGGAATGC--TAT-GCGAAA-GCTTAGCTTTTCTTGTGTTTCAAGTCTA
TGTTTTTA-TATACCCCATAAGAATG--TAATAGAATGTCATTAAT-GGGC-TTTATTGC
CTTTAAA--TTAATACAACTTTCAACAACGGATCTCTTGGTTCTCGCATCGATGAAGAAC
GCAGCGAAATGCGATAAGTAATGTGAATTGCAGAATTCAGTGAATCATCGAATCTTTGAA
CGCACCTTGCGCTCCTTGGTATTCCGAGGAGCATGCCTGTTTGAGTGTCATTAAATTCTC
AACCTTTTCAGCTTTTGCGAGTTGGATT-GGCTTGGATGTGGAGGTTTTT-GCAGGCTTC
TCA-GAAGTCAGCTCCTCTTAAATGCATTAGCGGAACCTTTGTGGACCAGCTTT-GGTGT
GATAATTATCTATGCCATGGTTGTGAAGCAGCTT-ATTATGGGGTTCAGCTTCTAACAGT
CCATTGACTTGGACAATTTC-TGACATTT--GACCTC
>Lepista_sp1_454
CATTATTGAATAAA-TTTGGTTGGGTTG-TGCTGGCTTTTCGGAGCATGTGCATGCCTAG
CGCCA-TTTTT--ACCACCTGTGCACATTTTGTAGATTTGAAACAA----CTCTCGAGGA
AACTCGGTTTGAGGAATGC--TAT-GCGAAA-GCTTAGCTTTTCTTGTGTTTCAAGTCTA
TGTTTTTA-TATACCCCATAAGAATG--TAATAGAATGTCATTAAT-GGGC-TTTATTGC
CTTTAAA--TTAATACAACTTTCAACAACGGATCTCTTGGTTCTCGCATCGATGAAGAAC
GCAGCGAAATGCGATAAGTAATGTGAATTGCAGAATTCAGTGAATCATCGAATCTTTGAA
CGCACCTTGCGCTCCTTGGTATTCCGAGGAGCATGCCTGTTTGAGTGTCATTAAATTCTC
AACCTTTTCAGCTTTTGCGAGTTGGATT-GGCTTGGATGTGGAGGTTTTT-GCAGGCTTC
TCA-GAAGTCAGCTCCTCTTAAATGCATTAGCGGAACCTTTGTGGACCAGCTTT-GGTGT
GATAATTATCTATGCCATGGTTGTGAAGCAGCTT-AATATGGGGTTCAGCTTCTAACAGT
CCATTGACTTGGACAATTTC-TGACATTT--GACCTC
>Lepista_sp1_917
CATTATTGA-TAAA-TTTGGTTGGGTTG-TGCTGGCTTTTCGGAGCATGTGCATGCCTAG
CGCCA-TTTTT--ACCACCTGTGCACATTTTGTAGATTTGAAACAA----CTCTCGAGGA
AACTCGGTTTGAGGAATGC--TAT-GCGAAA-GCTTAGCTTTTCTTGTGTTTCAAGTCTA
TGTTTTTA-TATACCCCATAAGAATG--TAATAGAATGTCATTAAT-GGGC-TTTATTGC
CTTTAAA--TTAATACAACTTTCAACAACGGATCTCTTGGTTCTCGCATCGATGAAGAAC
GCAGCGAAATGCGATAAGTAATGTGAATTGCAGAATTCAGTGAATCATCGAATCTTTGAA
CGCACCTTGCGCTCCTTGGTATTCCGAGGAGCATGCCTGTTTGAGTGTCATTAAATTCTC
AACCTTTTCAGCTTTTGCGAGTTGGATT-GGCTTGGATGTGGAGGTTTTT-GCAGGCTTC
TCA-GAAGTCAGCTCCTCTTAAATGCATTAGCGGAACCTTTGTGGACCAGCTTT-GGTGT
GATAATTATCTATGCCATGGTTGTGAAGCAGCTT-ATTATGGGGTTCAGCTTCTAACAGT
CCATTGACTTGGACAATTTC-TGACATTTT-GACCTC
>Lepista_sp1_918
CATTATTGA-TAAA-TTTGGTTGGGTTG-TGCTGGCTTTTCGGAGCATGTGCATGCCTAG
CGCCA-TTTTT--ACCACCTGTGCACATTTTGTAGATTTGAAACAA----CTCTCGAGGA
AACTCGGTTTGAGGAATGC--TAT-GCGAAA-GCTTAGCTTTTCTTGTGTTTCAAGTCTA
TGTTTTTA-TATACCCCATAAGAATG--TAATAGAATGTCATTAAT-GGGC-TTTATTGC
CTTTAAA--TTAATACAACTTTCAACAACGGATCTCTTGGTTCTCGCATCGATGAAGAAC
GCAGCGAAATGCGATAAGTAATGTGAATTGCAGAATTCAGTGAATCATCGAATCTTTGAA
CGCACCTTGCGCTCCTTGGTATTCCGAGGAGCATGCCTGTTTGAGTGTCATTAAATTCTC
AACCTTTTCAGCTTTTGCGAGTTGGATT-GGCTTGGATGTGGAGGTTTTT-GCAGGCTTC
TCA-GAAGTCAGCTCCTCTTAAATGCATTAGCGGAACCTTTGTGGACCAGCTTT-GGTGT
GATAATTATCTATGCCATGGTTGTGAAGCAGCTT-ATTATGGGGTTCAGCTTCTAACAGT
CCATTGACTTGGACAATTTC-TGACATTTT-GACCTC
>Lepista_sp2_956
CATTATTGAATAAA-CTTGGTTGGGTTGCTGCTGGCTTCTAGGAGCATGTGCACACCTGC
TACCA-TTTTTT-ACCACCTGTGCACCTTTTGTAGATCTGGAATAA----TCCTCGAGGA
AACTCGGTTTGAGGGATGC--TGC-GCGCAA-GCC-AGCTTCTCTTGCATTCTAGGTCTA
TGTTTT-A-TATACCCCATATCTATA--TTTTAGAATGTCATTAAT-GGGC-TTT-TTGC
CTTTAAA--TTAATACAACTTTCAACAACGGATCTCTTGGCTCTCGCATCGATGAAGAAC
GCAGCGAAATGCGATAAGTAATGTGAATTGCAGAATTCAGTGAATCATCGAATCTTTGAA
CGCACCTTGCGCTCCTTGGTATTCCGAGGAGCATGCCTGTTTGAGTGTCATTAAATTCTC
AACCTTTTCAACTTTTACAAGTTGAAATTGGCTTGGATGTGGGGGCT----GCGGGCTTC
TCA-GAAGTCGGCTCCTCTTAAATATATTAGCGGAACCTTTGTGGACCAGCTCT-GGTGT
GATAATTATCTACGCCATTGCCGTGAAGCAGCTTT-ACATGGGGTTCAGCTTCTAATCGT
CTATTAACTTGGACAATCTT-TGACATTT--GACCTC
>Lepista_sp2_108
CATTATTGAATAAA-CTTGGTTGGGTTGCTGCTGGCTTCTAGGAGCATGTGCACACCTGC
TACCA-TTTTTT-ACCACCTGTGCACCTTTTGTAGATCTGGAATAA----TCCTCGAGGA
AACTCGGTTTGAGGGATGC--TGC-GCGCAA-GCC-AGCTTCTCTTGCATTCTAGGTCTA
TGTTTT-A-TATACCCCATATCTATA--TTTTAGAATGTCATTAAT-GGGC-TTT-TTGC
CTTTAAA--TTAATACAACTTTCAACAACGGATCTCTTGGCTCTCGCATCGATGAAGAAC
GCAGCGAAATGCGATAAGTAATGTGAATTGCAGAATTCAGTGAATCATCGAATCTTTGAA
CGCACCTTGCGCTCCTTGGTATTCCGAGGAGCATGCCTGTTTGAGTGTCATTAAATTCTC
AACCTTTTCAACTTTTACAAGTTGAAATTGGCTTGGATGTGGGGGCT----GCGGGCTTC
TCA-GAAGTCGGCTCCTCTTAAATATATTAGCGGAACCTTTGTGGACCAGCTCT-GGTGT
GATAATTATCTACGCCATTGCCGTGAAGCAGCTTT-ACATGGGGTTCAGCTTCTAATCGT
CTATTAACTTGGACAATCTT-TGACATT---GACCTC
>AB699640
-----TTGAATAAAGCTTGGTTAGGTTGTCGCTGGCTCTCCGGGGCATGTGCACGCCTGA
CGCCAATCTTTTCACCACCTGTGCACATTTTGTAGGCTTGGA-TAAATATGTCTCGAGGA
AGCTCGGTTTGAGGACTGCCGTGCTGCAAAA-GCC-AGGCTTTCCTTGTATTTTTCCAGC
CTATGCATTTTATTATACACTCGGTATGTCATGGAATGTTATTTGGTTGGC-TTAATTGC
CAGTAAACCTT-ATACAACTTTCAACAACGGATCTCTTGGCTCTCGCATCGATGAAGAAC
GCAGCGAAATGCGATAAGTAATGTGAATTGCAGAATTCAGTGAATCATCGAATCTTTGAA
CGCACCTTGCGCTCCTTGGTATTCCGAGGAGCATGCCTGTTTGAGTGTCATGAAATTCTC
AACCTTTTCAGCTTTTT---GTTGAA-TAGGCTTGGATTTTGGGAGTTGTTGCAGGCTGC
TCA-GAAGTCTGCTCTCCTTAAATGTATTAGCGGGGCCCTTGTTGTCTAGCATTTGGTGT
GATAATTATCTACGCCATTG---TGAA----CAATGTAAT--AGGTCGGCTTCTAATCGT
CTCGTAAAG-AGACAATCTC-TGACATTTT-GACCTC
