# Supplementary material for: Evaluation of five regions as DNA barcodes for identification of Lepista species (Tricholomataceae, Basidiomycota) from China
Source: PeerJ. 2019 Jul 15;7:e7307. doi: 10.7717/peerj.7307 (PMC6637932; doi:10.7717/peerj.7307)
Supplement: Supplemental Information 8 [file peerj-07-7307-s008.fas]

>Lepista_densifolia_103
CATTATTGAATAAA-CTTGGTTGGGTTGCTGCTGGCTTTTCGGAGCATGTGCACGCCTAC
CGCCA-TTTTT--ACCACCTGTGCACTCTTTGTAGATCTGGAATATCT----CTCGAGGA
AACTCGGTTTGAGGGATGCTGC---GCGCAAGCC--AGCTTCTCTTGCATTCTAGGTCTA
TGTTTT-A-TATACCCC----ATAACTATATTTTAGAATGTCATTAATGGGCCTTG--TG
CCTTTAAATTA--ATACAACTTTCAACAACGGATCTCTTGGCTCTCGCATCGATGAAGAA
CGCAGCGAAATGCGATAAGTAATGTGAATTGCAGAATTCAGTGAATCATCGAATCTTTGA
ACGCACCTTGCGCTCCTTGGTATTCCGAGGAGCATGCCTGTTTGAGTGTCATTAAATTCT
CAACCTTTTCAGCTTTTGCGAGTTGAATTTGGCTTGGATGTGGGGGCT---GCGGGCTT-
CTCA-GAAGTCGGCTCCTCTTAAATGCATTAGCGGAACCTTTGTGGACCAGCTTT-GGTG
TGATAATTATCTACGCTATTGCTGTGAAGCAGCTTT-ACATGGGGTTCAGCTTCTAACTG
TCCATTAACTTGGACAATTTT-TGACATTT--GACCTCATG-ATGT-TGGTCTGCACATT
TGACTT-GAGTTGAAATAGAGCTTT-GCTCGTGAACCAAATCAGGTGGGCTTGGCTGTCT
TTGCGGAAATGCTTTGGCGGCTTGTCTACGAATTGTAATCATAATATGGGCGGGGGTGAA
TCCTTTGCAGACGACTTGAATGGGAACGGGGTACTGTAAGCGGTAGAGTAGCCTTGTTGC
TACGATCCGCTGAGGTTAAGCCCTTGTTCTAAAGATTTGTTCAACTAT--GTTGGACTCT
TTC----TCTCTTATTTTTCCTTATCATGCACTCACTTGAGGGCTGGTCATCTT-AACTT
GTGT--CCTGGTGCTGGCA-TGTGAAGGGGAA-----ACAGATTG-AT---AG-TT--GA
CTTGATTA-GCTTA-ATGTA--GCCTCTTGTTTAGATTGACTGTT---TTTGAAGGATCA
AAAGGGCTTTGATGAAGTA-----------------------------------------
------------------------------------------------------------
------------------------------------------------------------
------------------------------------------------------------
------------------------------------------------------------
------------------------------------------------------------
------------------------------------------------------------
------------------------------------------------------------
------------------------------------------------------------
------------------------------------------------------------
------------------------------------------------------------
------------------------------------------------------------
------------------------------------------------------------
------------------------------------------------------------
------------------------------------------------------------
------------------------------------------------------------
-----------CACTTCGTTTGCTTCGAGACCGACTAATTTTTTTGGTTTCAGTTTTGCA
ACCGTACTCGCAAGGCGGAATGGTTATCGTGTTAACATCGTTACTAATTTTTATTAAAA-
CTAACAACCACCATTCATCGTTGACAGTGAGAGGTATCTGGGTATCTAATCCTATTTCCT
ATTCTCACCTTCGTTTCTCAGCGTCAATCAATAATAGATAAAAAGCTTTCACCTTTAGTA
TTCCACCTAATATCTGAGGATATAATCCCTACACTAAGTATTATTTGACTTATCCTCTAT
TTGATTCTAGCTTTAATTAATCTTATTTTTTACTGAAACACGGATATTTTTTAGTTTATT
AAACAAACTTTA--------------TT-TATATCATTTATTTTTTTAATCTGT----TA
AACAGGTATT---------------------------ATTTTGAAAA-------------
----------------------TTTTAACTTAAACTT-------------TTAAGTTTAA
TACGG-TTTCAGAGCTAGGT-AAAATTTAAAACTTTTA-AAGCAGCCTACACACCCTTTA
CGCCTGATTAGGACGACTAACGTTTGCGTCTCTGGCCTTACCGAGTCTTCTGGCACCAGT
--TTTGGACAACACTAATAGTAAGGTAATATCATTTTTTTCCCTTACGTTATCACAATCA
CCAACAAATATGCATGGCTGCATGAGATAAC-GCTCTTGCGTAC-CTGCTGACGA-----
------------------------------------------------------------
------------------------------------------------------------
------------------------------------------------------------
------------------------------------------------------------
------------------------------------------------------------
------------------------------------------------------------
------------------------------------------------------------
------------------------------------------------------------
------------------------------------------------------------
------------------------------------------------------------
------------------------------------------------------------
------------------------------------------------------------
------------------------------------------------------------
------------------------------------------------------------
------------------------------------------------------------
----------------------------------------------------
>Lepista_irina_499
CATTATTGAATAAA-CTTGGTTGGGTTGTTGCTGGCTTTTCGGAGCATGTGCACACCTAG
CGCCA-TTTTT--ACCACCTGTGCACTTCTTGTAGATTTGAAACACCT----CTCGAGGC
AACTCGGTTTGAGGATTGCTGT---GCGAAAGCCC-GGCTTTCCTTGCGTTTCAAGTCTA
TGTTTTTA-CATACCCC----ATAAGAATGTTTTAGAATGTCATTAATGGGC-TTGACAG
CCTCTAAATTA--ATACAACTTTCAACAACGGATCTCTTGGCTCTCGCATCGATGAAGAA
CGCAGCGAAATGCGATAAGTAATGTGAATTGCAGAATTCAGTGAATCATCGAATCTTTGA
ACGCACCTTGCGCTCCTTGGTATTCCGAGGAGCATGCCTGTTTGAGTGTCATTAAATTCT
CAACCCTTTCAGCTTTTGCGAGTTGGATT-GGCTTGGATGTGGGGGTTT--GCGGGCTT-
CTCA-GAAGTCGGCTCCTCTTAAATGCATTAGCGGAACCTTTGTGGACCAGCTTT-GGTG
TGATAATTATCTACGCCATGGTTGTGAAGCAGCTTT-ACATGGGGTTCAGCTTCTAACCG
TCCATTGACTTGGACAACTTA-TGACATTT--GACCTCATGCATGT-TGGTCTGCACATT
TGACTT-GAGTTGAA-TAGAGCTTT-GCTCGTGAACCAAATCAGGTGGGCTTGGCTGTCT
TTGCGGAAATGCTTTGGCGGCTTGTCTACGAATTGTAATCATAATATGGGCGGGGGTGAA
TCCTTTGCAGACGACTTGAATGGGAACGGGGTACTGTAAGCGGTAGAGTAGCCTTGTTGC
TACGATCCGCTGAGGTTAAGCCCTTGTTCTAAAGATTTGTTCAACTTT--GTTGAACTCT
TTC----TCTCTTTTTTT-CCTTACCATGCACTCGCTTAAGGGCCGGTCATTTT-GACTT
-TGC--ACTGGTGGTGGCA-TGT-AG---------A-TGGGATTGTTGGTCAATAACCT-
----------GCCTGCTTGAT-TAGAAAGTTAATCAA--GACAGTCAGGTT-AAAGACTA
AAGGGA----AGTAAGTAAACTGCGAGTGAAGCGGGAAAAGCTCAAATTTAAAATCTGGC
GGTCCTTGTGGCTGTCCGAGTTGTAATCTAGAGAAGTGCTATCCGCGCTGGACCGTGTAC
AAGTCTCCTGGAACGGAGCGTCATAGAGGGTGAGAATCCCGTCTTTGACACGGACTACCA
GGGCTTT-GTGATGTGCTCTCAAAGAGTC-GAGTTGTTTGGGAATGCAGCTCTAAATGGG
TGGTAAATTCCATCTAAAGCTAAATATTGGCGAGAGACCGATAGCGAACAAGTACCGTGA
GGGAAAGATGAAAAGAACTTTGGAAAGAGAGTTAAACAGTACGTGAAATTGTTGAAAGGG
AAACGCTTGAAGTCAGTCGCGTTGGCCGGGGATCAACCTTGCTCTTTTGCTTGGTGTACT
TTCCGGTTGACGGGTCAGCATCAATTTTGACCGATGGATAAAGGTCAGGGGAATGTGGCA
TCTTCGGATGTGTTATAGCCCTTGGTTGCATACATCGGTTGGGATTGAGGAACTCAGCAC
GCCGCAAGGCC-GGGTCTTTG-ACCACGTACGTGCTTAGGATGCTGGCATAATGGCTTTA
ATCGACCCGTCTTGAAACACGGACCAAGGAGTCTAACATGCCCGCGAGTGTTTGGGTGGA
AAACCCGGACGCGTAATGAAAGTGAAAGTTGAGATCCCTGTCGTGGGG-AGCATCGACGC
CCGGACCAGACCTTTT-GTGACGGT-CCCGCGGTGGAGCGTGTATGTTGGGACCCGAAAG
ATGGTGAACTATGCC-TGAATAG-GGTGAAGCCAGAGGAAACTCTGGTGGAGGCTCGTAG
CGATTCTGACGTGCAAATCGA-TCGTCGAATTTGGG-TATAGGGGCGAAAGACTAA-TCG
AACCATCTAGTAGC-TGGTT-CCTGCCGAAGTTTCCCTCAGGATAGCAG-AAACTCATTT
CAGATTTATGTCACTTCGTTTGCTTCGAGACCGACTAATTTTTTTGGTTTCAGTTTTGCA
ACCGTACTCGCAAGGCGGAATGGTTATCGTGTTAACATCGTTACCAGTTTTTATTAAAA-
CTAACAACCACCATTCATCGTTGACAGTGAGAGGTATCTGGGTATCTAATCCTATTTCCT
ATTCTCACCTTCGTTTCTCAGCGTCAATCAATAGTAGATAAAAAGCTTTCACCTTTAGTA
TTCCCCTTAGTATCTACGGATATAATCCCTACTCTAAGTATTATTCGGTTTATCCCCAAT
TTGATTCTAGCTTTAATTAATCTTATTTTTTACTGTGACACGTATATTTTAGTGTTATTT
AATAAACATTTAAATATCATTTATTTTTGCCTATATTCTTTTTATTTCT-CCAAGTTAAA
ATTTAACCCTT-------------------ACGGATTAATTATAAACACGAATTAAACTA
AAGATAAGACTAAATATAATTTACATAATACAATTTTTAATTAATTAAATTTTGTATTAT
TACGG-TTACAGAGCTATTA-TAAAAATAAAACTTTTA-AAGCAGCCTACAAACCCTTTA
CGCCTGATTAGGACGACTAACGTTTGCGTCTCTGGCCTTACCGAGTCTTCTGGCACCAGT
--TTTGGACAACACTAATAGTAAGGTAATATCATTTTTTTCCCTTACGTTATCACAATCA
CCAACAATTACGCATGGCT-CATGTGATTTCAGTTAGCTAGTTC-ACTCTTGCGAGCATG
CTGAGCTGGGCAAGGGTTCGTTCAAGTATGGTATGTGATCAG---GTCTCCC-AATCGTG
GTGGGACGATCTCC-T-GATCCTCCCTTTT-AGCATGGGTGCTCGACAAACTCAAGGCCG
AGCGTGAGCGTGGTATCACCATCGATATCGCCCTCTGGAAGTTCGAGACTCCCAAATTCG
GTGTTACTGTAGGTCGCTTTCGC----TATCGATATCGATGTCAAGATTTATCG--TATT
--TGTGTAGGTTATTGATGCCCCTGGACATCGTGATTTCATCAAGAACATGATCACTGGT
ACTTCCCAGGCCGATTGCGCCATCCTTATTATTGCTGGTGGTACTGGTGAATTTGAGGCT
GGTATCTCCAAGGATGGCCAGACCCGCGAGCACGCTCTCCTCGCCTTCACCCTCGGTGTG
CGTCAGCTCATCGTCGCTGTCAACAAAATGGACACCACCAAGGTACGTTTCA------AT
GACTTACTTATATTACATCATTTCTCACTATT---TCTTGCAGTGGAGCGAGGACCGATT
CAACGAAATCGTCAAGGAGACCTCTGGCTTCATTAAGAAGGTCGGGTATAACCCCAAGAC
TGTCGCGTTCGTGCCCATCT-CCGGCTGGCACGGTGACAACATGTTGGAGGAGTCCGCTA
AGTAAGTTAT----TTATGCACTGTT------GCATCAGTCTTGTTGCTCAATAATTCAT
TGCAGCATGCCCTGGTACAAGGGTTGGACCAGGGAGA-CCAAGGCTGGTGTTGCCAAGGG
CAAGACCCTC-CTTGATGCCATTGATGCCATTGAGCCCCCCGTCCGACC-TTCTGAGAAG
CCTCTCCGTCTTCCTCTTCAAGATGTCTACAAAATTGGTGGTATTGGAAC-TGTGCC-CG
TCGGTCGTGTCGAAA-CTGGTGTCATCAA-GGCTGGCATGGTT-GTCACCTT
>Lepista_irina_500
CATTATTGAATAAA-CTTGGTTGGGTTGTTGCTGGCTTTTCGGAGCATGTGCACACCTAG
CGCCA-TTTTT--ACCACCTGTGCACTTCTTGTAGATTTGAAACACCT----CTCGAGGC
AACTCGGTTTGAGGATTGCTGT---GCGAAAGCCC-GGCTTTCCTTGCGTTTCAAGTCTA
TGTTTTTA-CATACCCC----ATAAGAATGTTTTAGAATGTCATTAATGGGC-TTGACAG
CCTCTAAATTA--ATACAACTTTCAACAACGGATCTCTTGGCTCTCGCATCGATGAAGAA
CGCAGCGAAATGCGATAAGTAATGTGAATTGCAGAATTCAGTGAATCATCGAATCTTTGA
ACGCACCTTGCGCTCCTTGGTATTCCGAGGAGCATGCCTGTTTGAGTGTCATTAAATTCT
CAACCCTTTCAGCTTTTGCGAGTTGGATT-GGCTTGGATGTGGGGGTTT--GCGGGCTT-
CTCA-GAAGTCGGCTCCTCTTAAATGCATTAGCGGAACCTTTGTGGACCAGCTTT-GGTG
TGATAATTATCTACGCCATGGTTGTGAAGCAGCTTT-ACATGGGGTTCAGCTTCTAACCG
TCCATTGACTTGGACAACTTA-TGACATTT--GACCTCATGCATGT-TGGTCTGCACATT
TGACTT-GAGTTGAA-TAGAGCTTT-GCTCGTGAACCAAATCAGGTGGGCTTGGCTGTCT
TTGCGGAAATGCTTTGGCGGCTTGTCTACGAATTGTAATCATAATATGGGCGGGGGTGAA
TCCTTTGCAGACGACTTGAATGGGAACGGGGTACTGTAAGCGGTAGAGTAGCCTTGTTGC
TACGATCCGCTGAGGTTAAGCCCTTGTTCTAAAGATTTGTTCAACTTT--GTTGAACTCT
TTC----TCTCTTTTTTT-CCTTACCATGCACTCGCTTAAGGGCCGGTCATTTT-GACTT
-TGC--ACTGGTGGTGGCA-TGT-AG---------A-TGGGATTGTTGGTCAATAACCT-
----------GCCTGCTTGAT-TAGAAAGTTAATCAA--GACAGTCAGGTT-AAAGACTA
AAGGGA----AGTAAGTAAACTGCGAGTGAAGCGGGAAAAGCTCAAATTTAAAATCTGGC
GGTCCTTGTGGCTGTCCGAGTTGTAATCTAGAGAAGTGCTATCCGCGCTGGACCGTGTAC
AAGTCTCCTGGAACGGAGCGTCATAGAGGGTGAGAATCCCGTCTTTGACACGGACTACCA
GGGCTTT-GTGATGTGCTCTCAAAGAGTC-GAGTTGTTTGGGAATGCAGCTCTAAATGGG
TGGTAAATTCCATCTAAAGCTAAATATTGGCGAGAGACCGATAGCGAACAAGTACCGTGA
GGGAAAGATGAAAAGAACTTTGGAAAGAGAGTTAAACAGTACGTGAAATTGTTGAAAGGG
AAACGCTTGAAGTCAGTCGCGTTGGCCGGGGATCAACCTTGCTCTTTTGCTTGGTGTACT
TTCCGGTTGACGGGTCAGCATCAATTTTGACCGATGGATAAAGGTCAGGGGAATGTGGCA
TCTTCGGATGTGTTATAGCCCTTGGTTGCATACATCGGTTGGGATTGAGGAACTCAGCAC
GCCGCAAGGCC-GGGTCTTTG-ACCACGTACGTGCTTAGGATGCTGGCATAATGGCTTTA
ATCGACCCGTCTTGAAACACGGACCAAGGAGTCTAACATGCCCGCGAGTGTTTGGGTGGA
AAACCCGGACGCGTAATGAAAGTGAAAGTTGAGATCCCTGTCGTGGGG-AGCATCGACGC
CCGGACCAGACCTTTT-GTGACGGT-CCCGCGGTGGAGCGTGTATGTTGGGACCCGAAAG
ATGGTGAACTATGCC-TGAATAG-GGTGAAGCCAGAGGAAACTCTGGTGGAGGCTCGTAG
CGATTCTGACGTGCAAATCGA-TCGTCGAATTTGGG-TATAGGGGCGAAAGACTAA-TCG
AACCATCTAGTAGC-TGGTT-CCTGCCGAAGTTTCCCTCAGGATAGCAG-AAACTCATTT
CAGATTTATGTCACTTCGTTTGCTTCGAGACCGACTAATTTTTTTGGTTTCAGTTTTGCA
ACCGTACTCGCAAGGCGGAATGGTTATCGTGTTAACATCGTTACCAGTTTTTATTAAAA-
CTAACAACCACCATTCATCGTTGACAGTGAGAGGTATCTGGGTATCTAATCCTATTTCCT
ATTCTCACCTTCGTTTCTCAGCGTCAATCAATAGTAGATAAAAAGCTTTCACCTTTAGTA
TTCCCCTTAGTATCTACGGATATAATCCCTACTCTAAGTATTATTCGGTTTATCCCCAAT
TTGATTCTAGCTTTAATTAATCTTATTTTTTACTGTGACACGTATATTTTAGTGTTATTT
AATAAACATTTAAATATCATTTATTTTTGCCTATATTCTTTTTATTTCT-CCAAGTTAAA
ATTTAACCCTT-------------------ACGGATTAATTATAAACACGAATTAAACTA
AAGATAAGACTAAATATAATTTACATAATACAATTTTTAATTAATTAAATTTTGTATTAT
TACGG-TTACAGAGCTATTA-TAAAAATAAAACTTTTA-AAGCAGCCTACAAACCCTTTA
CGCCTGATTAGGACGACTAACGTTTGCGTCTCTGGCCTTACCGAGTCTTCTGGCACCAGT
--TTTGGACAACACTAATAGTAAGGTAATATCATTTTTTTCCCTTACGTTATCACAATCA
CCAACAATTACGCATGGCT-CATGTGATTTCAGTTAGCTAGTTC-ACTCTTGCGAGCATG
CTGAGCTGGGCA-GGGTTCGTTCAAGTATGGTATGTGATCAG---GTCTCCC-AATCGTG
GTGGGACGATCTCCCT-GATCCTCCCTTTT-AGCATGGGTGCTCGACAAACTCAAGGCCG
AGCGTGAGCGTGGTATCACCATCGATATCGCCCTCTGGAAGTTCGAGACTCCCAAATTCG
GTGTTACTGTAGGTCGCTTTCGC----TATCGATATCGATGTCAAGATTTATCG--TATT
--TGTGTAGGTTATTGATGCCCCTGGACATCGTGATTTCATCAAGAACATGATCACTGGT
ACTTCCCAGGCCGATTGCGCCATCCTTATTATTGCTGGTGGTACTGGTGAATTTGAGGCT
GGTATCTCCAAGGATGGCCAGACCCGCGAGCACGCTCTCCTCGCCTTCACCCTCGGTGTG
CGTCAGCTCATCGTCGCTGTCAACAAAATGGACACCACCAAGGTACGTTTCA------AT
GACTTACTTATATTACATCATTTCTCACTATT---TCTTGCAGTGGAGCGAGGACCGATT
CAACGAAATCGTCAAGGAGACCTCTGGCTTCATTAAGAAGGTCGGTTATAACCCCAAGAC
TGTCGCGTTCGTGCCCATCT-CCGGCTGGCACGGTGACAACATGTTGGAGGAGTCCGCTA
AGTAAGTCAT----TTATGCACTGTT------GCATCAGTCTTGTTGCTCAATAATTCAT
TGCAGCATGCCCTGGTACAAGGGTTGGACCAGGGAGA-CCAAGGCTGGTGTTGCCAAGGG
CAAGACCCTC-CTTGATGCCATTGATGCCATTGAGCCCCCCGTCCGACC-TTCTGAGAAG
CCTCTCCGTCTTCCTCTTCAAGATGTCTACAAAATTGGTGGTATTGGAAC-TGTGCC-CG
TCGGTCGTGTCGAAA-CTGGTGTCATCAA-GGCTGGCATGGTTTGTCACCTT
>Lepista_irina_805
CATTATTGA-TAAA-CTTGGTTGGGTTGTTGCTGGCTTTTCGGAGCATGTGCACACCTAG
CGCCA-TTTTT--ACCACCTGTGCACTTCTTGTAGATTTGAAACACCT----CTCGAGGC
AACTCGGTTTGAGGATTGCTGT---GCGAAAGCCC-GGCTTTCCTTGCGTTTCAAGTCTA
TGTTTTTA-CATACCCC----ATAAGAATGTTTTAGAATGTCATTAATGGGC-TTGACAG
CCTCTAAATTA--ATACAACTTTCAACAACGGATCTCTTGGCTCTCGCATCGATGAAGAA
CGCAGCGAAATGCGATAAGTAATGTGAATTGCAGAATTCAGTGAATCATCGAATCTTTGA
ACGCACCTTGCGCTCCTTGGTATTCCGAGGAGCATGCCTGTTTGAGTGTCATTAAATTCT
CAACCCTTTCAGCTTTTGCGAGTTGGATT-GGCTTGGATGTGGGGGTTT--GCGGGCTT-
CTCA-GAAGTCGGCTCCTCTTAAATGCATTAGCGGAACCTTTGTGGACCAGCTTT-GGTG
TGATAATTATCTACGCCATGGTTGTGAAGCAGCTTT-ACATGGGGTTCAGCTTCTAACCG
TCCATTGACTTGGACAACTTA-TGACATTTT-GACCTC----------------------
------------------------------------------------------------
------------------------------------------------------------
------------------------------------------------------------
------------------------------------------------------------
------------------------------------------------------------
------------------------------------------------------------
------------------------------------------------------------
-------------------ACTGCGAGTGAAGCGGGAAAAGCTCAAATTTAAAATCTGGC
GGTCCTTGTGGCTGTCCGAGTTGTAATCTAGAGAAGTGCTATCCGCGCTGGACCGTGTAC
AAGTCTCCTGGAACGGAGCGTCATAGAGGGTGAGAATCCCGTCTTTGACACGGACTACCA
GGGCTTT-GTGATGTGCTCTCAAAGAGTC-GAGTTGTTTGGGAATGCAGCTCTAAATGGG
TGGTAAATTCCATCTAAAGCTAAATATTGGCGAGAGACCGATAGCGAACAAGTACCGTGA
GGGAAAGATGAAAAGAACTTTGGAAAGAGAGTTAAACAGTACGTGAAATTGTTGAAAGGG
AAACGCTTGAAGTCAGTCGCGTTGGCCGGGGATCAACCTTGCTCTTTTGCTTGGTGTACT
TTCCGGTTGACGGGTCAGCATCAATTTTGACCGATGGATAAAGGTCAGGGGAATGTGGCA
TCTTCGGATGTGTTATAGCCCTTGGTTGCATACATCGGTTGGGATTGAGGAACTCAGCAC
GCCGCAAGGCC-GGGTCTTTG-ACCACGTACGTGCTTAGGATGCTGGCATAATGGCTTTA
ATCGACCCGTCTTGAAACACGGACCAAGGAGTCTAACATGCCCGCGAGTGTTTGGGTGGA
AAACCCGGACGCGTAATGAAAGTGAAAGTTGAGATCCCTGTCGTGGGG-AGCATCGACGC
CCGGACCAGACCTTTT-GTGACGGT-CCCGCGGTGGAGCGTGTATGTTGGGACCCGAAAG
ATGGTGAACTATGCC-TGAATAG-GGTGAAGCCAGAGGAAACTCTGGTGGAGGCTCGTAG
CGATTCTGACGTGCAAATCGA-TCGTCGAATTTGGG-TATAGGGGCGAAAGACTAA-TCG
AACCATCTAGTAGC-TGGTT-CCTGCCGAAGTTTCCCTCAGGATAGCAG-AAACTCATTT
CAGATTTATGTCTCTTTGCTTGCTTCGAGAC-GACTAATTTTTTTGGTTTCAGTTTTGCA
ACCGTACTCGCAAGGCGGAATGGTTATCGTGTTAACATCGTTACCAGTTTTTATTAAAA-
CTAACAACCACCATTCATCGTTGACAGTGAGAGGTATCTGGGTATCTAATCCTATTTCCT
ATTCTCACCTTCGTTTCTCAGCGTCAATCAATAGTAGATAAAAAGCTTTCACCTTTAGTA
TTCCCCTTAGTATCTACGGATATAATCCCTACTCTAAGTATTATTCGGTTTATCCCCAAT
TTGATTCTAGCTTTAATTAATCTTATTTTTTACTGTGACACGTATATTTTAGTGTTATTT
AATAAACATTTAAATATCATTTATTTTTGCCTATATTCTTTTTATTTCT-CCAAGTTAAA
ATTTAACCCTT-------------------ACGGATTAATTATAAACACGAATTAAACTA
AAGATAAGACTAAATATAATTTACATAATACAATTTTTAATTAATTAAATTTTGTATTAT
TACGG-TTACAGAGCTATTA-TAAAAATAAAACTTTTA-AAGCAGCCTACAAACCCTTTA
CGCCTGATTAGGACGACTAACGTTTGCGTCTCTGGCCTTACCGAGTCTTCTGGCACCAGT
--TTTGGACAACACTAATAGTAAGGTAATATCATTTTTTTCCCTTACGTTATCACAATCA
CCAACAATTACGCATGGCT-CATGTGATTTCAGTTAGCTAGTTC-ACTCTTGCGAGCAT-
------------------------------------------------------------
------------------------------------------------------------
------------------------------------------------------------
------------------------------------------------------------
------------------------------------------------------------
------------------------------------------------------------
------------------------------------------------------------
------------------------------------------------------------
------------------------------------------------------------
------------------------------------------------------------
------------------------------------------------------------
------------------------------------------------------------
------------------------------------------------------------
------------------------------------------------------------
------------------------------------------------------------
----------------------------------------------------
>Lepista_nuda_176
CATTATTGAATAAA-CTTGGTTGGGTTG-TGCTGGCTTTTCGGAGCATGTGCACGCCTAG
CGCCA-TTTTT--ACCACCTGTGCACATTTTGTAGATTTGGAACAATT----CTCGGGTT
TACTCGGTTTGAGGAATGCTAT---GCCAAAAGCTTAGCTTTCCTTGTGTTTCAAGTCTA
TGTTTTTA-TATACCCC----ATACGAATGTAATAGAATGTCATTAATGGGC-TT-ATAG
CCTTTAAATTA--ATACAACTTTCAACAACGGATCTCTTGGCTCTCGCATCGATGAAGAA
CGCAGCGAAATGCGATAAGTAATGTGAATTGCAGAATTCAGTGAATCATCGAATCTTTGA
ACGCACCTTGCGCTCCTTGGTATTCCGAGGAGCATGCCTGTTTGAGTGTCATTAAATTCT
CAACCTTTTCAGCTTTTACAAGTTGTATT-GGCTTGGATGTGGAGGTTTT-GCAGGCTT-
CTTAAGAAGTCAGCTCCTCTTAAATGCATTAGCGGAACCTTTGTGGACCAGCTTT-GGTG
TGATAATTATCTACGCCATGGTTGTAAAGCAGCTTT-ATATGGGGTTCAGCTTCTAACAG
TCCATTTACTTGGACAATTTC-TGACATCTT-GACCTCATG-A-GT-TGGTC-GCACATT
TGACTT-GAGTTGAA-TAGAGCTTT-GCTCGTGAACCAAATCAGGTGGGCTTGGCTGTCT
TTGCGGAAATGCTTTGGCAGCTTGTCTACGAATTGTAATCATAATATGGGCGGGGGTGAA
TCCTTTGCAGACGACTTGAATGGGAACGGGGTACTGTAAGCGGTAGAGTAGCCTTGTTGC
TACGATCCGCTGAGGTTAAGCCCTTGTTCTAAAGATTTGTTCAACTTT--GTTGAACTAT
TC-----TCTCTTTTTTCCCCTTCTCATGCAGTCACTTGAGGGCCGGTCTTTCT-GACTT
GTGT--ACCAGTGGTGGCA-TGTGAA---------T-CCGGATTAAGACA----GGGATG
ATCCA-AAAGGTAAGGTAAA---GTAAAGGTAAGTAAA-GTAAGTAAGGTT-AGAAGTAG
TAGCCAGTT-TGTAAGTAA-----------------------------------------
------------------------------------------------------------
------------------------------------------------------------
------------------------------------------------------------
------------------------------------------------------------
------------------------------------------------------------
------------------------------------------------------------
------------------------------------------------------------
------------------------------------------------------------
------------------------------------------------------------
------------------------------------------------------------
------------------------------------------------------------
------------------------------------------------------------
------------------------------------------------------------
------------------------------------------------------------
------------------------------------------------------------
-----------ATTTTCGTT-GCTTCGAGAC-GACTAATTTTTTTGGTTTCAGTTTTGCA
ACCGTACTCGCAAGGCGGAATGGTTATCGTGTTAACATCGTTACCAGTTTTTATTAAAA-
CTAACAACCACCATTCATCGTTGACAGTGAGAGGTATCTGGGTATCTAATCCTATTTCCT
ATTCTCACCTTCGTTTCTCAGCGTCAATCATTAGTAGATAAAAAGCTTTCACCTTTAGTA
TTCCCCTTAGTATCTACGGATATAATCCCTACTCTAAGTATTATTCGGTTTATCCCCAAT
TTGATTCTAGCTTTAATTCATCTTATTTTATACTGTTACACGTATATTTTAGTGTTATTT
TATAAACATTTAAATATCATTTATTTTTGCCTTTATTCTTTTTATTTACTCAAAAGAATT
AATTAACCCTT-------------------ACAGAATATTTAAAACA-TGAATTAATTTA
AAGATAAGAGTAAATATAATTTATATAATA-AAATTTAATTAAA-------TTTTATTAT
TACGG-TAACAGAGCTATT--TATAAATAAAACTTTTA-AAGCAGCCTACATACCCTTTA
CGCCTGATTAGGACGACTAACGTTTGCGTCTCTGGCCTTACCGAGTCTTCTGGCACCAGT
--TTTGGACAACACTAATAGTAAGGTAATATCATTTTTTTCCCTTACGTTATCACAATCA
CCAACAATTACGCATGACT-CATGTGATTTCAGTTAGCTAGTTC-ACTCTTGCGAGCATG
CTGAGCTCGGCAAGGGATCTTTCAAATATGGTATGTCATTAG---ATCTCTC-GAGACGG
GTTGAACAATTGTTCT-GATCTCACCCATC-AGCATGGGTGCTCGACAAACTCAAGGCCG
AGCGTGAGCGTGGTATCACTATCGATATCGCCCTCTGGAAGTTCGAGACCCCCAAATACG
GCGTTACCGTGCGTCCTCCTTGG--TTAGCT--CATCAGGTT-ATTATCGAATACCCCCC
--TTCGTAGGTCATTGATGCCCCTGGACATCGTGATTTCATCAAGAACATGATCACTGGT
ACCTCCCAGGCTGATTGTGCCGTCCTTATCATTGCTGGTGGTACCGGTGAGTTCGAGGCC
GGTATTTCCAAAGATGGTCAAACCCGGGAGCATGCTCTCCTCGCCTTTACTCTTGGTGTG
CGTCAGCTTATTGTCGCAGTCAACAAAATGGACACCACCAAAGTAAGTAACG------AT
GAATAGT---CTTCTGTTCATCTCTCAAAATT---TCCCGTAGTGGAGCGAGGACCGATT
CAATGAAATCGTGAAGGAGACTTCTGGTTTCATCAAAAAGGTTGGCTATAACCCCAAGAC
CGTCGCCTTCGTGCCCATTT-CCGGCTGGCACGGTGACAATATGTTGGAGGAATCTGTTA
AGTAAGTAATAGTACACCAGACTGGTT---ATGCATGA-ACTTCTTACTCAATGGTC-CT
TACAGTATGCCGTGGTATAAGGGTTGGTCGCGGGAGA-CCAAGGCTGGTGTTGCCAAGGG
CAAGACCCTC-CTTGATGCTATCGATGCCATCGAGCCCCCCGTCCGGCCCGTCCGAGAAG
CCTCTCCGTCTTCCTCTCCAGGATGTCTACAAAATTGGTGGAATTGGGAC-TGTGCC-CG
TCGGTCGTGTTGAGA-CTGGTGTCATCAA-GGCTGGCATGGGTCGTTACCTT
>Lepista_nuda_51
CATTATTGAATAAA-CTTGGTTGGGTTG-TGCTGGCTTTTCGGAGCATGTGCACGCCTAG
CGCCA-TTTTT--ACCACCTGTGCACATTTTGTAGATTTGGAACAATT----CTCGGGTT
TACTCGGTTTGAGGAATGCTAT---GCCAAAAGCTTAGCTTTCCTTGTGTTTCAAGTCTA
TGTTTTTA-TATACCCC----ATACGAATGTAATAGAATGTCATTAATGGGC-TT-ATAG
CCTTTAAATTA--ATACAACTTTCAACAACGGATCTCTTGGCTCTCGCATCGATGAAGAA
CGCAGCGAAATGCGATAAGTAATGTGAATTGCAGAATTCAGTGAATCATCGAATCTTTGA
ACGCACCTTGCGCTCCTTGGTATTCCGAGGAGCATGCCTGTTTGAGTGTCATTAAATTCT
CAACCTTTTCAGCTTTTACAAGTTGTATT-GGCTTGGATGTGGAGGTTTT-GCAGGCTT-
CTTAAGAAGTCAGCTCCTCTTAAATGCATTAGCGGAACCTTTGTGGACCAGCTTT-GGTG
TGATAATTATCTACGCCATGGTTGTAAAGCAGCTTT-ATATGGGGTTCAGCTTCTAACAG
TCCATTTACTTGGACAATTTC-TGACATCTT-GACCTCATGCATGCATGGTCTGCACATT
TGACTTAGAGTTGAAATAGAGCTTT-GCTCGTGAACCAAATCAGGTGGGCTTGGCTGTCT
TTGCGGAAATGCTTTGGCAGCTTGTCTACGAATTGTAATCATAATATGGGCGGGGGTGAA
TCCTTTGCAGACGACTTGAATGGGAACGGGGTACTGTAAGCGGTAGAGTAGCCTTGTTGC
TACGATCCGCTGAGGTTAAGCCCTTGTTCTAAAGATTTGTTCAACTTT--GTTGAACTAT
TC-----TCTCTTTTTTCCCCTTCTCATGCAGTCACTTGAGGGCCGGTCTTTCT-GACTT
GTGT--ACCAGTGGTGGCA-TGTGAA---------T-CCGGATTAAGACA----GGGATG
ATCCA-AAAGGTAAGGTAAA---GTAAAGGTAAGTAAA-GTAAGTAAGGTT-AGAAGTAG
TAGCCAGTT-TGTAAGTAAACTGCGAGTGAAGCGGGAAAAGCTCAAATTTAAAATCTGGC
GGTCTTTG--GCCGTCCGAGTTGTAATCTAGAGAAGTGCTATCCGCGCTGGACCGTGTAC
AAGTCTCCTGGAACGGAGCGTCATAGAGGGTGAGAATCCCGTCTTTGACACGGACTACCA
GGGCTTT-GTGATGTGCTCTCAAAGAGTC-GAGTTGTTTGGGAATGCAGCTCTAAATGGG
TGGTAAATTCCATCTAAAGCTAAATATTGGCGAGAGACCGATAGCGAACAAGTACCGTGA
GGGAAAGATGAAAAGAACTTTGGAAAGAGAGTTAAACAGTACGTGAAATTGTTGAAAGGG
AAACGCTTGAAGTCAGTCGCATTGGCTGGGGATCAACCTAGCTCTTTTGCTTGGTGTACT
TTCCAGTTGATGGGTCAGCATCAATTTTGACCGGTGGATAAAGGTCAGGGGAATGTGGCA
TCTTCGGATGTGTTATAGCCCTTGGTTGCATACATCGGTTGGGATTGAGGAACTCAGCAC
GCCGCAAGGCC-GGGTCTTTG-ACCACGTACGTGCTTAGGATGCTGGCATAATGGCTTTA
ATCGACCCGTCTTGAAACACGGACCAAGGAGTCTAACATGCCCGCGAGTGTTTGGGTGGA
AAACCCGGACGCGTAATGAAAGTGAAAGTTGAGATCCCTGTCGTGGGG-AGCATCGACGC
CCGGACCAGACCTTTT-GTGACGGT-CCCGCGGTAGAGCGTGTATGTTGGGACCCGAAAG
ATGGTGAACTATGCC-TGAATAG-GGTGAAGCCAGAGGAAACTCTGGTGGAGGCTCGTAG
CGATTCTGACGTGCAAATCGA-TCGTCGAATTTGGG-TATAGGGGCGAAAGACTAA-TCG
AACCATCTAGTAGC-TGGTT-CCTGCCGAAGTTTCCCTCAGGATAGCAG-AAACTCATTT
CAGATTTATGTCACTTCGTTTGCTTCGAGACCGACTAATTTTTTTGGTTTCAGTTTTGCA
ACCGTACTCGCAAGGCGGAATGGTTATCGTGTTAACATCGTTACCAGTTTTTATTAAAA-
CTAACAACCACCATTCATCGTTGACAGTGAGAGGTATCTGGGTATCTAATCCTATTTCCT
ATTCTCACCTTCGTTTCTCAGCGTCAATCATTAGTAGATAAAAAGCTTTCACCTTTAGTA
TTCCCCTTAGTATCTACGGATATAATCCCTACTCTAAGTATTATTCGGTTTATCCCCAAT
TTGATTCTAGCTTTAATTCATCTTATTTTATACTGTTACACGTATATTTTAGTGTTATTT
TATAAACATTTAAATATCATTTATTTTTGCCTTTATTCTTTTTATTTACTCAAAAGAATT
AATTAACCCTT-------------------ACAGAATATTTAAAACA-TGAATTAATTTA
AAGATAAGAGTAAATATAATTTATATAATA-AAATTTAATTAAA-------TTTTATTAT
TACGG-TAACAGAGCTATT--TATAAATAAAACTTTTA-AAGCAGCCTACATACCCTTTA
CGCCTGATTAGGACGACTAACGTTTGCGTCTCTGGCCTTACCGAGTCTTCTGGCACCAGT
--TTTGGACAACACTAATAGTAAGGTAATATCATTTTTTTCCCTTACGTTATCACAATCA
CCAACAATTACGCATGACT-CATGTGATTTCAGTTAGCTAGTTC-ACTCTTGCGAGCATG
CTGAGCTCGGCAAGGGATCTTTCAAATATGGTATGTCATTAG---ATCTCTC-GAGACGG
GTTGAACAATTGTTCT-GATCTCACCCATC-AGCATGGGTGCTCGACAAACTCAAGGCCG
AGCGTGAGCGTGGTATCACTATCGATATCGCCCTCTGGAAGTTCGAGACCCCCAAATACG
GCGTTACCGTGCGTCCTCCTTGG--TTAGCT--CATCAGGTT-ATTATCGAATACCCCCC
--TTCGTAGGTCATTGATGCCCCTGGACATCGTGATTTCATCAAGAACATGATCACTGGT
ACCTCCCAGGCTGATTGTGCCGTCCTTATCATTGCTGGTGGTACCGGTGAGTTCGAGGCC
GGTATTTCCAAAGATGGTCAAACCCGGGAGCATGCTCTCCTCGCCTTTACTCTTGGTGTG
CGTCAGCTTATTGTCGCAGTCAACAAAATGGACACCACCAAAGTAAGTMACG------AT
GAATAGT---CTTCTGTTCATCTCTCAAAATT---TCCCGTAGTGGAGCGAGGACCGATT
CAATGAAATCGTGAAGGAGACTTCTGGTTTCATCAAGAAGGTTGGCTATAACCCCAAGAC
CGTCGCCTTCGTGCCCATTT-CCGGCTGGCACGGTGACAATATGTTGGAGGAATCTGTTA
AGTAAGTAATAGTACACCAGACTGGTT---ATGCATGA-ACTTCTTACTCAATGGTC-CT
TACAGCATGCCGTGGTATAAGGGTTGGTCGCGGGAGA-CCAAGGCTGGTGTTGCCAAGGG
CAAGACCCTC-CTTGATGCTATCGATGCCATCGAGCCCCCCGTCCGGCC-GTCCGAGAAG
CCTCTCCGTCTTCCTCTCCAGGATGTCTACAAAATTGGTGGAATTGGGAC-TGTGCC-CG
TCGGTCGTGTTGAGA-CTGGTGTCATCAA-GGCTGGCATGG-TCGTTACCTT
>Lepista_nuda_546
CATTATTGAATAAA-CTTGGTTGGGTTG-TGCTGGCTTTTCGGAGCATGTGCACGCCTAG
CGCCA-TTTTT--ACCACCTGTGCACATTTTGTAGATTTGGAACAATT----CTCGAGTT
TACTCGGTTTGAGGAATGCTAT---GCCAAAAGCTTAGCTTTCCTTGTGTTTCAAGTCTA
TGTTTTTA-TATACCCC----ATACGAATGTAATAGAATGTCATTAATGGGC-TT-ATAG
CCTTTAAATTA--ATACAACTTTCAACAACGGATCTCTTGGCTCTCGCATCGATGAAGAA
CGCAGCGAAATGCGATAAGTAATGTGAATTGCAGAATTCAGTGAATCATCGAATCTTTGA
ACGCACCTTGCGCTCCTTGGTATTCCGAGGAGCATGCCTGTTTGAGTGTCATTAAATTCT
CAACCTTTTCAGCTTTTACAAGTTGGATT-GGCTTGGATGTGGAGGTTTT-GCAGGCTT-
CTTAAGAAGTCAGCTCCTCTTAAATACATTAGCGGAACCTTTGTGGACCAGCTTT-GGTG
TGATAATTATCTACGCCATGGTTGTAAAGCAGCTTT-ATATGGGGTTCAGCTTCTAACAG
TCCATTTACTTGGACAATTTC-TGACATCTT-GACCTCATG-ATGT-TGGTCCGCACATT
TGACTT-GAGTTGAA-TAGAGCTTT-GCTCGTGAACCAAATCAGGTGGGCTTGGCTGTCT
TTGCGGAAATGCTTTGGCAGCTTGTCTACGAATTGTAATCATAATATGGGCGGGGGTGAA
TCCTTTGCAGACGACTTGAATGGGAACGGGGTACTGTAAGCGGTAGAGTAGCCTTGTTGC
TACGATCCGCTGAGGTTAAGCCCTTGTTCTAAAGATTTGTTCAACTTT--GTTGAACTAT
TC-----TCTCTTTTTTCCCCTTCTCATGCAGTCACTTGAGGGCCGGTCTTTCT-GACTT
GTGT--ACCAGTGGTGGCA-TGTGAA---------T-CCGGATTAAGACA----GGGATG
ATCCA-AAAGGTAAGGTAAA---GTAAAGGTAAGTAAA-GTAAGTAAGGTT-AGAAGTAG
TAGCCAGTT-TGTAAGTAAACTGCGAGTGAAGCGGGAAAAGCTCAAATTTAAAATCTGGC
GGTCTTTG--GCCGTCCGAGTTGTAATCTAGAGAAGTGCTATCCGCGCTGGACCGTGTAC
AAGTCTCCTGGAACGGAGCGTCATAGAGGGTGAGAATCCCGTCTTTGACACGGACTACCA
GGGCTTT-GTGATGTGCTCTCAAAGAGTC-GAGTTGTTTGGGAATGCAGCTCTAAATGGG
TGGTAAATTCCATCTAAAGCTAAATATTGGCGAGAGACCGATAGCGAACAAGTACCGTGA
GGGAAAGATGAAAAGAACTTTGGAAAGAGAGTTAAACAGTACGTGAAATTGTTGAAAGGG
AAACGCTTGAAGTCAGTCGCATTGGCTGGGGATCAACCTAGCTCTTTTGCTTGGTGTACT
TTCCAGTTGATGGGTCAGCATCAATTTTGACCGGTGGATAAAGGTCAGGGGAATGTGGCA
TCTTCGGATGTGTTATAGCCCTTGGTTGCATACATCGGTTGGGATTGAGGAACTCAGCAC
GCCGCAAGGCC-GGGTCTTTG-ACCACGTACGTGCTTAGGATGCTGGCATAATGGCTTTA
ATCGACCCGTCTTGAAACACGGACCAAGGAGTCTAACATGCCCGCGAGTGTTTGGGTGGA
AAACCCGGACGCGTAATGAAAGTGAAAGTTGAGATCCCTGTCGCGGGG-AGCATCGACGC
CCGGACCAGACCTTTT-GTGACGGT-CCCGCGGTAGAGCGTGTATGTTGGGACCCGAAAG
ATGGTGAACTATGCC-TGAATAG-GGTGAAGCCAGAGGAAACTCTGGTGGAGGCTCGTAG
CGATTCTGACGTGCAAATCGA-TCGTCGAATTTGGG-TATAGGGGCGAAAGACTAA-TCG
AACCATCTAGTAGC-TGGTT-CCTGCCGAAGTTTCCCTCAGGATAGCAG--AACTCATTT
CAGATTTATGTCTCTTTGATTGCT-CGAGAC-GACTAATTTTTTTGGTTTCAGTTTTGCA
ACCGTACTCGCAAGGCGGAATGGTTATCGTGTTAACATCGTTACCAGTTTTTATTAAAA-
CTAACAACCACCATTCATCGTTGACAGTGAGAGGTATCTGGGTATCTAATCCTATTTCCT
ATTCTCACCTTCGTTTCTCAGCGTCAATCATTAGTAGATAAAAAGCTTTCACCTTTAGTA
TTCCCCTTAGTATCTACGGATATAATCCCTACTCTAAGTATTATTCGGTTTATCCCCAAT
TTGATTCTAGCTTTAATTCATCTTATTTTATACTGTTACACGTATATTTTAGTGTTATTT
TATAAACATTTAAATATCATTTATTTTTGCCTTTATTCTTTTTATTTACTCAAAAGAATT
AATTAACCCTT-------------------ACAGAATATTTAAAACA-TGAATTAATTTA
AAGATAAGAGTAAATATAATTTATATAATA-AAATTTAATTAAA-------TTTTATTAT
TACGG-TAACAGAGCTATT--TATAAATAAAACTTTTA-AAGCAGCCTACATACCCTTTA
CGCCTGATTAGGACGACTAACGTTTGCGTCTCTGGCCTTACCGAGTCTTCTGGCACCAGT
--TTTGGACAACACTAATAGTAAGGTAATATCATTTTTTTCCCTTACGTTATCACAATCA
CCAACAATTACGCATGACT-CATGTGATTTCAGTTAGCTAGTTC-ACTCTTGCGAGCATG
CTGAGCTCGGCAAGGGATCTTTCAAATATGGTATGTCATTAG---ATCTCTC-GAGACGG
GTTGAACAATTGTTCT-GATCTCACCCATC-AGCATGGGTGCTCGACAAACTCAAGGCCG
AGCGTGAGCGTGGTATCACTATCGATATCGCCCTCTGGAAGTTCGAGACCCCCAAATACG
GCGTTACCGTGCGTCCTCCTTGG--TTAGCT--CATCAGGTT-ATTATCGAATACCCCCC
--TTCGTAGGTCATTGATGCCCCTGGACATCGTGATTTCATCAAGAACATGATCACTGGT
ACCTCCCAGGCTGATTGTGCCGTCCTTATCATTGCTGGTGGTACCGGTGAGTTCGAGGCC
GGTATTTCCAAAGATGGTCAAACCCGGGAGCATGCTCTCCTCGCCTTTACTCTTGGTGTG
CGTCAGCTTATTGTCGCAGTCAACAAAATGGACACCACCAAAGTAAGTAACG------AT
GAATAGT---CTTCTGTTCATCTCTCAAAATT---TCCCGTAGTGGAGCGAGGACCGATT
CAATGAAATCGTGAAGGAGACTTCTGGTTTCATCAAGAAGGTTGGCTATAACCCCAAGAC
CGTCGCCTTCGTGCCCATTT-CCGGCTGGCACGGTGACAATATGTTGGAGGAATCTGTTA
AGTAAGTAATAGTACACCAGACTGGTT---ATGCATGACACTTCTTACTCAATGGTC-CT
TACAGTATGCCGTGGTATAAGGGTTGGTCGCGGGAGA-CCAAGGCTGGTGTTGCCAAGGG
CAAGACCCTC-CTTGATGCTATCGATGCCATCGAGCCCCCCGTCCGGCC-GTCCGAGAAG
CCTCTCCGTCTTCCTCTCCAGGATGTCTACAAAATTGGTGGAATTGGGAC-TGTGCC-CG
TCGGTCGTGTTGAGA-CTGGTGTCATCAA-GGCTGGCATGG-TCGTTACCTT
>Lepista_nuda_549
CATTATTGAATAAA-CTTGGTTGGGTTG-TGCTGGCTTTTCGGAGCATGTGCACGCCTAG
CGCCA-TTTTT--ACCACCTGTGCACATTTTGTAGATTTGGAACAATT----CTCGAGTT
TACTCGGTTTGAGGAATGCTAT---GCCAAAAGCTTAGCTTTCCTTGTGTTTCAAGTCTA
TGTTTTTA-TATACCCC----ATACGAATGTAATAGAATGTCATTAATGGGC-TT-ATAG
CCTTTAAATTA--ATACAACTTTCAACAACGGATCTCTTGGCTCTCGCATCGATGAAGAA
CGCAGCGAAATGCGATAAGTAATGTGAATTGCAGAATTCAGTGAATCATCGAATCTTTGA
ACGCACCTTGCGCTCCTTGGTATTCCGAGGAGCATGCCTGTTTGAGTGTCATTAAATTCT
CAACCTTTTCAGCTTTTACAAGTTGTATT-GGCTTGGATGTGGAGGTTTT-GCAGGCTT-
CTTAAGAAGTCAGCTCCTCTTAAATGCATTAGCGGAACCTTTGTGGACCAGCTTT-GGTG
TGATAATTATCTACGCCATGGTTGTAAAGCAGCTTT-ATATGGGGTTCAGCTTCTAACAG
TCCATTTACTTGGACAATTTC-TGACATCT--GACCTC----------------------
------------------------------------------------------------
------------------------------------------------------------
------------------------------------------------------------
------------------------------------------------------------
------------------------------------------------------------
------------------------------------------------------------
------------------------------------------------------------
-------------------ACTGCGAGTGAAGCGGGAAAAGCTCAAATTTAAAATCTGGC
GGTCTTTG--GCCGTCCGAGTTGTAATCTAGAGAAGTGCTATCCGCGCTGGACCGTGTAC
AAGTCTCCTGGAACGGAGCGTCATAGAGGGTGAGAATCCCGTCTTTGACACGGACTACCA
GGGCTTT-GTGATGTGCTCTCAAAGAGTC-GAGTTGTTTGGGAATGCAGCTCTAAATGGG
TGGTAAATTCCATCTAAAGCTAAATATTGGCGAGAGACCGATAGCGAACAAGTACCGTGA
GGGAAAGATGAAAAGAACTTTGGAAAGAGAGTTAAACAGTACGTGAAATTGTTGAAAGGG
AAACGCTTGAAGTCAGTCGCATTGGCTGGGGATCAACCTAGCTCTTTTGCTTGGTGTACT
TTCCAGTTGATGGGTCAGCATCAATTTTGACCGGTGGATAAAGGTCAGGGGAATGTGGCA
TCTTCGGATGTGTTATAGCCCTTGGTTGCATACATCGGTTGGGATTGAGGAACTCAGCAC
GCCGCAAGGCC-GGGTCTTTG-ACCACGTACGTGCTTAGGATGCTGGCATAATGGCTTTA
ATCGACCCGTCTTGAAACACGGACCAAGGAGTCTAACATGCCCGCGAGTGTTTGGGTGGA
AAACCCGGACGCGTAATGAAAGTGAAAGTTGAGATCCCTGTCGCGGGG-AGCATCGACGC
CCGGACCAGACCTTTT-GTGACGGT-CCCGCGGTAGAGCGTGTATGTTGGGACCCGAAAG
ATGGTGAACTATGCC-TGAATAG-GGTGAAGCCAGAGGAAACTCTGGTGGAGGCTCGTAG
CGATTCTGACGTGCAAATCGA-TCGTCGAATTTGGG-TATAGGGGCGAAAGACTAA-TCG
AACCATCTAGTAGC-TGGTT-CCTGCCGAAGTTTCCCTCAGGATAGCAG--AACTCATTT
CAGATTTATGTTAATTCGATTGCTTCGAGAC-GACTAATTTTTTTGGTTTCAGTTTTGCA
ACCGTACTCGCAAGGCGGAATGGTTATCGTGTTAACATCGTTACCAGTTTTTATTAAAA-
CTAACAACCACCATTCATCGTTGACAGTGAGAGGTATCTGGGTATCTAATCCTATTTCCT
ATTCTCACCTTCGTTTCTCAGCGTCAATCATTAGTAGATAAAAAGCTTTCACCTTTAGTA
TTCCCCTTAGTATCTACGGATATAATCCCTACTCTAAGTATTATTCGGTTTATCCCCAAT
TTGATTCTAGCTTTAATTCATCTTATTTTATACTGTTACACGTATATTTTAGTGTTATTT
TATAAACATTTAAATATCATTTATTTTTGCCTTTATTCTTTTTATTTACTCAAAAGAATT
AATTAACCCTT-------------------ACAGAATATTTAAAACA-TGAATTAATTTA
AAGATAAGAGTAAATATAATTTATATAATA-AAATTTAATTAAA-------TTTTATTAT
TACGG-TAACAGAGCTATT--TATAAATAAAACTTTTA-AAGCAGCCTACATACCCTTTA
CGCCTGATTAGGACGACTAACGTTTGCGTCTCTGGCCTTACCGAGTCTTCTGGCACCAGT
--TTTGGACAACACTAATAGTAAGGTAATATCATTTTTTTCCCTTACGTTATCACAATCA
CCAACAATTACGCATGACT-CATGTGATTTCAGTTAGCTAGTTC-ACTCTTGCGAGCATG
CTGAGCTCGGCAAGGGATCTTTCAAATATGGTATGTCGTTAG---ATCTCTC-GAGACGG
GTTGAACAATTGTTCT-GATCTCACCCATC-AGCATGGGTGCTCGACAAACTCAAGGCCG
AGCGTGAGCGTGGTATCACTATCGATATCGCCCTCTGGAAGTTCGAGACCCCCAAATACG
GCGTTACCGTGCGTCCTCCTTGG--TTAGCT--CATCAGGTT-ATTATCGAATACCCCCC
--TTCGTAGGTCATTGATGCCCCTGGACATCGTGATTTCATCAAGAACATGATCACTGGT
ACCTCCCAGGCTGATTGTGCCGTCCTTATCATTGCTGGTGGTACCGGTGAGTTCGAGGCC
GGTATTTCCAAAGATGGTCAAACCCGGGAGCATGCTCTCCTCGCCTTTACTCTTGGTGTG
CGTCAGCTTATTGTCGCAGTCAACAAAATGGACACCACCAAAGTAAGTAACG------AT
GAATAGT---CTTCTGTTCATCTCTCAAAATT---TCCCGTAGTGGAGCGAGGACCGATT
CAATGAAATCGTGAAGGAGACTTCTGGTTTCATCAAGAAGGTTGGCTATAACCCCAAGAC
CGTCGCCTTCGTGCCCATTT-CCGGCTGGCACGGTGACAATATGTTGGAGGAATCTGTTA
AGTAAGTAATAGTACACCAGACTGGTT---ATGCATGA-ACTTCTTACTCAATGGTC-CT
TACAGTATGCCGTGGTATAAGGGTTGGTCGCGGGAGA-CCAAGGCTGGTGTTGCCAAGGG
CAAGACCCTC-CTTGATGCTATCGATGCCATCGAGCCCCCCGTCCGGCC-GTCCGAGAAG
CCTCTCCGTCTTCCTCTCCAGGATGTCTACAAAATTGGTGGAATTGGGAC-TGTGCC-CG
TCGGTCGTGTTGAGA-CTGGTGTCATCAAAGGCTGGCATGG-TCGTTACCTT
>Lepista_nuda_550
CATTATTGAATAAA-CTTGGTTGGGTTG-TGCTGGCTTTTCGGAGCATGTGCACGCCTAG
CGCCA-TTTTT--ACCACCTGTGCACATTTTGTAGATTTGGAACAATT----CTCGGGTT
TACTCGGTTTGAGGAATGCTAT---GCCAAAAGCTTAGCTTTCCTTGTGTTTCAAGTCTA
TGTTTTTA-TATACCCC----ATACGAATGTAATAGAATGTCATTAATGGGC-TT-ATAG
CCTTTAAATTA--ATACAACTTTCAACAACGGATCTCTTGGCTCTCGCATCGATGAAGAA
CGCAGCGAAATGCGATAAGTAATGTGAATTGCAGAATTCAGTGAATCATCGAATCTTTGA
ACGCACCTTGCGCTCCTTGGTATTCCGAGGAGCATGCCTGTTTGAGTGTCATTAAATTCT
CAACCTTTTCAGCTTTTACAAGTTGTATT-GGCTTGGATGTGGAGGTTTT-GCAGGCTT-
CTTAAGAAGTCAGCTCCTCTTAAATGCATTAGCGGAACCTTTGTGGACCAGCTTT-GGTG
TGATAATTATCTACGCCATGGTTGTAAAGCAGCTTT-ATATGGGGTTCAGCTTCTAACAG
TCCATTTACTTGGACAATTTC-TGACATCTT-GACCTCATG-A-GT-TGGTCCGCACATT
TGACTT-GAGTTGAA-TAGAGCTTT-GCTCGTGAACCAAATCAGGTGGGCTTGGCTGTCT
TTGCGGAAATGCTTTGGCAGCTTGTCTACGAATTGTAATCATAATATGGGCGGGGGTGAA
TCCTTTGCAGACGACTTGAATGGGAACGGGGTACTGTAAGCGGTAGAGTAGCCTTGTTGC
TACGATCCGCTGAGGTTAAGCCCTTGTTCTAAAGATTTGTTCAACTTT--GTTGAACTAT
TC-----TCTCTTTTTTCCCCTTCTCATGCAGTCACTTGAGGGCCGGTCTTTCT-GACTT
GTGT--ACCAGTGGTGGCA-TGTGAA---------T-CCGGATTAAGACA----GGGATG
ATCCA-AAAGGTAAGGTAAA---GTAAAGGTAAGTAAA-GTAAGTAAGGTT-AGAAGTAG
TAGCCAGTT-TGTAAGTAAACTGCGAGTGAAGCGGGAAAAGCTCAAATTTAAAATCTGGC
GGTCTTTG--GCCGTCCGAGTTGTAATCTAGAGAAGTGCTATCCGCGCTGGACCGTGTAC
AAGTCTCCTGGAACGGAGCGTCATAGAGGGTGAGAATCCCGTCTTTGACACGGACTACCA
GGGCTTT-GTGATGTGCTCTCAAAGAGTC-GAGTTGTTTGGGAATGCAGCTCTAAATGGG
TGGTAAATTCCATCTAAAGCTAAATATTGGCGAGAGACCGATAGCGAACAAGTACCGTGA
GGGAAAGATGAAAAGAACTTTGGAAAGAGAGTTAAACAGTACGTGAAATTGTTGAAAGGG
AAACGCTTGAAGTCAGTCGCATTGGCTGGGGATCAACCTAGCTCTTTTGCTTGGTGTACT
TTCCAGTTGATGGGTCAGCATCAATTTTGACCGGTGGATAAAGGTCAGGGGAATGTGGCA
TCTTCGGATGTGTTATAGCCCTTGGTTGCATACATCGGTTGGGATTGAGGAACTCAGCAC
GCCGCAAGGCC-GGGTCTTTG-ACCACGTACGTGCTTAGGATGCTGGCATAATGGCTTTA
ATCGACCCGTCTTGAAACACGGACCAAGGAGTCTAACATGCCCGCGAGTGTTTGGGTGGA
AAACCCGGACGCGTAATGAAAGTGAAAGTTGAGATCCCTGTCGTGGGG-AGCATCGACGC
CCGGACCAGACCTTTT-GTGACGGT-CCCGCGGTAGAGCGTGTATGTTGGGACCCGAAAG
ATGGTGAACTATGCC-TGAATAG-GGTGAAGCCAGAGGAAACTCTGGTGGAGGCTCGTAG
CGATTCTGACGTGCAAATCGA-TCGTCGAATTTGGG-TATAGGGGCGAAAGACTAA-TCG
AACCATCTAGTAGC-TGGTT-CCTGCCGAAGTTTCCCTCAGGATAGCAG-AAACTCATTT
CAGATTTATGTCACTTCGTTTGCTTCGAGAC-GACTAATTTTTTTGGTTTCAGTTTTGCA
ACCGTACTCGCAAGGCGGAATGGTTATCGTGTTAACATCGTTACCAGTTTTTATTAAAA-
CTAACAACCACCATTCATCGTTGACAGTGAGAGGTATCTGGGTATCTAATCCTATTTCCT
ATTCTCACCTTCGTTTCTCAGCGTCAATCATTAGTAGATAAAAAGCTTTCACCTTTAGTA
TTCCCCTTAGTATCTACGGATATAATCCCTACTCTAAGTATTATTCGGTTTATCCCCAAT
TTGATTCTAGCTTTAATTCATCTTATTTTATACTGTTACACGTATATTTTAGTGTTATTT
TATAAACATTTAAATATCATTTATTTTTGCCTTTATTCTTTTTATTTACTCAAAAGAATT
AATTAACCCTT-------------------ACAGAATATTTAAAACA-TGAATTAATTTA
AAGATAAGAGTAAATATAATTTATATAATA-AAATTTAATTAAA-------TTTTATTAT
TACGG-TAACAGAGCTATT--TATAAATAAAACTTTTA-AAGCAGCCTACATACCCTTTA
CGCCTGATTAGGACGACTAACGTTTGCGTCTCTGGCCTTACCGAGTCTTCTGGCACCAGT
--TTTGGACAACACTAATAGTAAGGTAATATCATTTTTTTCCCTTACGTTATCACAATCA
CCAACAATTACGCATGACT-CATGTGATTTCAGTTAGCTAGTTC-ACTCTTGCGAGCATG
CTGAGCTCGGCAAGGGATCTTTCAAATATGGTATGTCATTAG---ATCTCTC-GAGACGG
GTTGAACAATTGTTCT-GATCTCACCCATC-AGCATGGGTGCTCGACAAACTCAAGGCCG
AGCGTGAGCGTGGTATCACTATCGATATCGCCCTCTGGAAGTTCGAGACCCCCAAATACG
GCGTTACCGTGCGTCCTCCTTGG--TTAGCT--CATCAGGTT-ATTATCGAATACCCCCC
--TTCGTAGGTCATTGATGCCCCTGGACATCGTGATTTCATCAAGAACATGATCACTGGT
ACCTCCCAGGCTGATTGTGCCGTYCTTATCATTGCTGGTGGTACCGGTGAGTTCGAGGCC
GGTATTTCCAAAGATGGTCAAACCCGGGAGCATGCTCTCCTCGCCTTTACTCTTGGTGTG
CGTCAGCTTATTGTCGCAGTCAACAAAATGGACACCACCAAAGTAAGTAACG------AT
GAATAGT---CTTCTGTTCATCTCTCAAAATT---TCCCGTAGTGGAGCGAGGACCGATT
CAATGAAATCGTGAAGGAGACTTCTGGTTTCATCAARAAGGTTGGCTATAACCCCAAGAC
CGTCGCCTTCGTGCCCATTT-CCGGCTGGCACGGTGACAATATGTTGGAGGAATCTGTTA
AGTAAGTAATAGTACACCAGACTGGTT---ATGCATGA-ACTTCTTACTCAATGGTC-CT
TACAGTATGCCGTGGTATAAGGGTTGGTCGCGGGAGA-CCAAGGCTGGTGTTGCCAAGGG
CAAGACCCTC-CTTGATGCTATCGATGCCATCGAGCCCCCCGTCCGGCC-GTCCGAGAAG
CCTCTCCGTCTTCCTCTCCAGGATGTCTACAAAATTGGTGGAATTGGGAC-TGTGCC-CG
TCGGTCGTGTTGAGA-CTGGTGTCATCAA-GGCTGGCATGG-TCGTTACCTT
>Lepista_nuda_6
CATTATTGAATAAA-CTTGGTTGGGTTG-TGCTGGCTTTTCGGAGCATGTGCACGCCTAG
CGCCA-TTTTT--ACCACCTGTGCACATTTTGTAGATTTGGAACAATT----CTCGAGTT
TACTCGGTTTGAGGAATGCTAT---GCCAAAAGCTTAGCTTTCCTTGTGTTTCAAGTCTA
TGTTTTTA-TATACCCC----ATACGAATGTAATAGAATGTCATTAATGGGC-TT-ATAG
CCTTTAAATTA--ATACAACTTTCAACAACGGATCTCTTGGCTCTCGCATCGATGAAGAA
CGCAGCGAAATGCGATAAGTAATGTGAATTGCAGAATTCAGTGAATCATCGAATCTTTGA
ACGCACCTTGCGCTCCTTGGTATTCCGAGGAGCATGCCTGTTTGAGTGTCATTAAATTCT
CAACCTTTTCAGCTTTTACAAGTTGGATT-GGCTTGGATGTGGAGGTTTT-GCAGGCTT-
CTTAAGAAGTCAGCTCCTCTTAAATACATTAGCGGAACCTTTGTGGACCAGCTTT-GGTG
TGATAATTATCTACGCCATGGTTGTAAAGCAGCTTT-ATATGGGGTTCAGCTTCTAACAG
TCCATTTACTTGGACAATTTC-TGACATCT--GACCTC----------------------
------------------------------------------------------------
------------------------------------------------------------
------------------------------------------------------------
------------------------------------------------------------
------------------------------------------------------------
------------------------------------------------------------
------------------------------------------------------------
------------------------------------------------------------
------------------------------------------------------------
------------------------------------------------------------
------------------------------------------------------------
------------------------------------------------------------
------------------------------------------------------------
------------------------------------------------------------
------------------------------------------------------------
------------------------------------------------------------
------------------------------------------------------------
------------------------------------------------------------
------------------------------------------------------------
------------------------------------------------------------
------------------------------------------------------------
------------------------------------------------------------
------------------------------------------------------------
------------------------------------------------------------
------------------------------------------------------------
------------------------------------------------------------
------------------------------------------------------------
------------------------------------------------------------
------------------------------------------------------------
------------------------------------------------------------
------------------------------------------------------------
------------------------------------------------------------
------------------------------------------------------------
------------------------------------------------------------
------------------------------------------------------------
-----------------------------------------------------------G
CTGAGCTCGGCCAGGGATCTTTCGA-TATGGTATGTCATTTG---ATCTCTC-GAGGCGG
GAAGAACAATTGTTCT-GATCTCACCCATC-AGCATGGGTGCTCGACAAACTCAAGGCCG
AGCGTGAGCGTGGTATCACTATCGATATCGCCCTCTGGAAGTTCGAGACCCCCAAATACG
GCGTTACCGTGCGTCCTCCTTGG--TTAGCT--CATCAGGTT-ATTATCGAATACCCCCC
--TTCGTAGGTCATTGATGCCCCTGGACATCGTGATTTCATCAAGAACATGATCACTGGT
ACCTCCCAGGCTGATTGTGCCGTCCTTATCATTGCTGGTGGTACCGGTGAGTTCGAGGCC
GGTATTTCCAAAGATGGTCAAACCCGGGAGCATGCTCTCCTCGCCTTTACTCTTGGTGTG
CGTCAGCTTATTGTCGCAGTCAACAAAATGGACACCACCAAAGTAAGTAACG------AT
GAATAGT---CTTCTGTTCATCTCTCAAAATT---TCCCGTAGTGGAGCGAGGACCGATT
CAATGAAATCGTGAAGGAGACTTCTGGTTTCATCAAGAAGGTTGGCTATAACCCCAAGAC
CGTCGCCTTCGTGCCCATTT-CCGGCTGGCACGGTGACAATATGTTGGAGGAATCTGTTA
AGTAAGTAATAGTACACCAGACTGGTT---ATGCATGA-ACTTCTTACTCAATGGTC-CT
TACAGTATGCCGTGGTATAAGGGTTGGTCGCGGGAGA-CCAAGGCTGGTGTTGCCAAGGG
CAAGACCCTC-CTTGATGCTATCGATGCCATCGAGCCCCCCGTCCGGCC-GTCCGAGAAG
CCTCTCCGTCTTCCTCTCCAGGATGTCTACAAAATTGGTGGAATTGGGAC-TGTGCC-CG
TCGGTCGTGTTGAGA-CTGGTGTCATCAA-GGCTGGCATGG-TCGTTACCTT
>Lepista_nuda_728
CATTATTGA-TAAA-CTTGGTTGGGTTG-TGCTGGCTTTTCGGAGCATGTGCACGCCTAG
CGCCA-TTTTT--ACCACCTGTGCACATTTTGTAGATTTGAAACAATT----CTCGAGTT
TACTCGGTTTGAGGAATGCTAT---GCCAAAAGCTTAGCTTTCCTTGTGTTTCAAGTCTA
TGTTTTTA-TATACCCC----ATACGAATGTAATAGAATGTCATTAATGGGC-TT-ATAG
CCTTTAAATTA--ATACAACTTTCAACAACGGATCTCTTGGCTCTCGCATCGATGAAGAA
CGCAGCGAAATGCGATAAGTAATGTGAATTGCAGAATTCAGTGAATCATCGAATCTTTGA
ACGCACCTTGCGCTCCTTGGTATTCCGAGGAGCATGCCTGTTTGAGTGTCATTAAATTCT
CAACCTTTTCAGCTTTTACAAGTTGGATT-GGCTTGGATGTGGAGGTTTT-GCAGGCTT-
CTTAAGAAGTCAGCTCCTCTTAAATACATTAGCGGAACCTTTGTGGACCAGCTTT-GGTG
TGATAATTATCTACGCCATGGTTGTAAAGCAGCTTT-ATATGGGGTTCAGCTTCTAACAG
TCCATTTACTTGGACAATTTC-TGACATCTT-GACCTCATG-ATGT-TGGTCCGCACATT
TGACTT-GAGTTGAA-TAGAGCTTT-GCTCGTGAACCAAATCAGGTGGGCTTGGCTGTCT
TTGCGGAAATGCTTTGGCAGCTTGTCTACGAATTGTAATCATAATATGGGCGGGGGTGAA
TCCTTTGCAGACGACTTGAATGGGAACGGGGTACTGTAAGCGGTAGAGTAGCCTTGTTGC
TACGATCCGCTGAGGTTAAGCCCTTGTTCTAAAGATTTGTTCAACTTT--GTTGAACTAT
TC-----TCTCTTTTTTCCTCTTCTCATGCAGTCACTTGAGGGCCGGTCTTTCT-GACTT
GTGT--ACCAGTGGTGGCA-TGTGAA---------T-CCGGATTAAGACA----GGGATG
ATCCA-AAAGGTAAGGTAAA---GTAAAGGTAAGTAAA-GTAAGTAAGGTT-AGAAGTAG
TAGCCAGTT-TGTAAGTAAACTGCGAGTGAAGCGGGAAAAGCTCAAATTTAAAATCTGGC
GGTCTTTG--GCTGTCCGAGTTGTAATCTAGAGAAGTGCTATCCGCGCTGGACCGTGTAC
AAGTCTCCTGGAACGGAGCGTCATAGAGGGTGAGAATCCCGTCTTTGACACGGACTACCA
GGGCTTT-GTGATGTGCTCTCAAAGAGTC-GAGTTGTTTGGGAATGCAGCTCTAAATGGG
TGGTAAATTCCATCTAAAGCTAAATATTGGCGAGAGACCGATAGCGAACAAGTACCGTGA
GGGAAAGATGAAAAGAACTTTGGAAAGAGAGTTAAACAGTACGTGAAATTGTTGAAAGGG
AAACGCTTGAAGTCAGTCGCATTGGCTGGGGATCAACCTAGCTCTTTTGCTTGGTGTACT
TTCCAGTTGATGGGTCAGCATCAATTTTGACCGGTGGATAAAGGTCAGGGGAATGTGGCA
TCTTCGGATGTGTTATAGCCCTTGGTTGCATACATCGGTTGGGATTGAGGAACTCAGCAC
GCCGCAAGGCC-GGGTCTTTG-ACCACGTACGTGCTTAGGATGCTGGCATAATGGCTTTA
ATCGACCCGTCTTGAAACACGGACCAAGGAGTCTAACATGCCCGCGAGTGTTTGGGTGGA
AAACCCGGACGCGTAATGAAAGTGAAAGTTGAGATCCCTGTCGCGGGG-AGCATCGACGC
CCGGACCAGACCTTTT-GTGACGGT-CCCGCGGTAGAGCGTGTATGTTGGGACCCGAAAG
ATGGTGAACTATGCC-TGAATAG-GGTGAAGCCAGAGGAAACTCTGGTGGAGGCTCGTAG
CGATTCTGACGTGCAAATCGA-TCGTCGAATTTGGG-TATAGGGGCGAAAGACTAA-TCG
AACCATCTAGTAGC-TGGTT-CCTGCCGAAGTTTCCCTCAGGATAGCAG-AA-CTCATTT
CAGATTTATGTCACTTCGTTTGCTTCGAGACCGACTAATTTTTTTGGTTTCAGTTTTGCA
ACCGTACTCGCAAGGCGGAATGGTTATCGTGTTAACATCGTTACCAGTTTTTATTAAAA-
CTAACAACCACCATTCATCGTTGACAGTGAGAGGTATCTGGGTATCTAATCCTATTTCCT
ATTCTCACCTTCGTTTCTCAGCGTCAATCATTAGTAGATAAAAAGCTTTCACCTTTAGTA
TTCCCCTTAGTATCTACGGATATAATCCCTACTCTAAGTATTATTCGGTTTATCCCCAAT
TTGATTCTAGCTTTAATTCATCTTATTTTATACTGTTACACGTATATTTTAGTGTTATTT
TATAAACATTTAAATATCATTTATTTTTGCCTTTATTCTTTTTATTTACTCAAAAGAATT
AATTAACCCTT-------------------ACAGAATATTTAAAACA-TGAATTAATTTA
AAGATAAGAGTAAATATAATTTATATAATA-AAATTTAATTAAA-------TTTTATTAT
TACGG-TAACAGAGCTATT--TATAAATAAAACTTTTA-AAGCAGCCTACATACCCTTTA
CGCCTGATTAGGACGACTAACGTTTGCGTCTCTGGCCTTACCGAGTCTTCTGGCACCAGT
--TTTGGACAACACTAATAGTAAGGTAATATCATTTTTTTCCCTTACGTTATCACAATCA
CCAACAATTACGCATGACT-CATGTGATTTCAGTTAGCTAGTTC-ACTCTTGCGAGCATG
CTGAGCTCGGCAAGGGATCTTTCAAATATGGTATGTCATTAG---ATCTCTC-GAGACGG
GTTGAACAATTGTTCT-GATCTCACCCATC-AGCATGGGTGCTCGACAAACTCAAGGCCG
AGCGTGAGCGTGGTATCACTATCGATATCGCCCTCTGGAAGTTCGAGACCCCCAAATACG
GCGTTACCGTGCGTCCTCCTTGG--TTAGCT--CATCAGGTT-ATTATCGAATACCCCCC
--TTCGTAGGTCATTGATGCCCCTGGACATCGTGATTTCATCAAGAACATGATCACTGGT
ACCTCCCAGGCTGATTGTGCCGTCCTTATCATTGCTGGTGGTACCGGTGAGTTCGAGGCC
GGTATTTCCAAAGATGGTCAAACCCGGGAGCATGCTCTCCTCGCCTTTACTCTTGGTGTG
CGTCAGCTTATTGTCGCAGTCAACAAAATGGACACCACCAAAGTAAGTAACG------AT
GAATAGT---CTTCTGTTCATCTCTCAAAATT---TCCCGTAGTGGAGCGAGGACCGATT
CAATGAAATCGTGAAGGAGACTTCTGGTTTCATCAAGAAGGTTGGCTATAACCCCAAGAC
CGTCGCCTTCGTGCCCATTT-CCGGCTGGCACGGTGACAATATGTTGGAGGAATCTGTTA
AGTAAGTAATAGTACACCAGACTGGTT---ATGCATGA-ACTTCTTACTCAATGGTC-CT
TACAGTATGCCGTGGTATAAGGGTTGGTCGCGGGAGA-CCAAGGCTGGTGTTGCCAAGGG
CAAGACCCTC-CTTGATGCTATCGATGCCATCGAGCCCCCCGTCCGGCC-GTCCGAGAAG
CCTCTCCGTCTTCCTCTCCAGGATGTCTACAAAATTGGTGGAATTGGGAC-TGTGCC-CG
TCGGTCGTGTTGAGA-CTGGTGTCATCAA-GGCTGGCATGG-TCGTTACCTT
>Lepista_nuda_760
CATTATTGAATAAA-CTTGGTTGGGTTG-TGCTGGCTTTTCGGAGCATGTGCACGCCTAG
CGCCA-TTTTT--ACCACCTGTGCACATTTTGTAGATTTGAAACAATT----CTCGAGTT
TACTCGGTTTGAGGAATGCTAT---GCCAAAAGCTTAGCTTTCCTTGTGTTTCAAGTCTA
TGTTTTTA-TATACCCC----ATACGAATGTAATAGAATGTCATTAATGGGC-TT-ATAG
CCTTTAAATTA--ATACAACTTTCAACAACGGATCTCTTGGCTCTCGCATCGATGAAGAA
CGCAGCGAAATGCGATAAGTAATGTGAATTGCAGAATTCAGTGAATCATCGAATCTTTGA
ACGCACCTTGCGCTCCTTGGTATTCCGAGGAGCATGCCTGTTTGAGTGTCATTAAATTCT
CAACCTTTTCAGCTTTTACAAGTTGGATT-GGCTTGGATGTGGAGGTTTT-GCAGGCTT-
CTTAAGAAGTCAGCTCCTCTTAAATACATTAGCGGAACCTTTGTGGACCAGCTTT-GGTG
TGATAATTATCTACGCCATGGTTGTAAAGCAGCTTT-ATATGGGGTTCAGCTTCTAACAG
TCCATTTACTTGGACAATTTC-TGACATCTT-GACCTC----------------------
------------------------------------------------------------
------------------------------------------------------------
------------------------------------------------------------
------------------------------------------------------------
------------------------------------------------------------
------------------------------------------------------------
------------------------------------------------------------
-------------------ACTGCGAGTGAAGCGGGAAAAGCTCAAATTTAAAATCTGGC
GGTCTTTG--GCCGTCCGAGTTGTAATCTAGAGAAGTGCTATCCGCGCTGGACCGTGTAC
AAGTCTCCTGGAACGGAGCGTCATAGAGGGTGAGAATCCCGTCTTTGACACGGACTACCA
GGGCTTT-GTGATGTGCTCTCAAAGAGTC-GAGTTGTTTGGGAATGCAGCTCTAAATGGG
TGGTAAATTCCATCTAAAGCTAAATATTGGCGAGAGACCGATAGCGAACAAGTACCGTGA
GGGAAAGATGAAAAGAACTTTGGAAAGAGAGTTAAACAGTACGTGAAATTGTTGAAAGGG
AAACGCTTGAAGTCAGTCGCATTGGCTGGGGATCAACCTAGCTCTTTTGCTTGGTGTACT
TTCCAGTTGATGGGTCAGCATCAATTTTGACCGGTGGATAAAGGTCAGGGGAATGTGGCA
TCTTCGGATGTGTTATAGCCCTTGGTTGCATACATCGGTTGGGATTGAGGAACTCAGCAC
GCCGCAAGGCC-GGGTCTTTG-ACCACGTACGTGCTTAGGATGCTGGCATAATGGCTTTA
ATCGACCCGTCTTGAAACACGGACCAAGGAGTCTAACATGCCCGCGAGTGTTTGGGTGGA
AAACCCGGACGCGTAATGAAAGTGAAAGTTGAGATCCCTGTCGCGGGG-AGCATCGACGC
CCGGACCAGACCTTTT-GTGACGGT-CCCGCGGTAGAGCGTGTATGTTGGGACCCGAAAG
ATGGTGAACTATGCC-TGAATAG-GGTGAAGCCAGAGGAAACTCTGGTGGAGGCTCGTAG
CGATTCTGACGTGCAAATCGA-TCGTCGAATTTGGG-TATAGGGGCGAAAGACTAA-TCG
AACCATCTAGTAGC-TGGTT-CCTGCCGAAGTTTCCCTCAGGATAGCAG-AAACTCATTT
CAGATTTATGTCAGT-CG--TGCT-CGAGAC-GACTAATTTTTTTGGTTTCAGTTTTGCA
ACCGTACTCGCAAGGCGGAATGGTTATCGTGTTAACATCGTTACCAGTTTTTATTAAAA-
CTAACAACCACCATTCATCGTTGACAGTGAGAGGTATCTGGGTATCTAATCCTATTTCCT
ATTCTCACCTTCGTTTCTCAGCGTCAATCATTAGTAGATAAAAAGCTTTCACCTTTAGTA
TTCCCCTTAGTATCTACGGATATAATCCCTACTCTAAGTATTATTCGGTTTATCCCCAAT
TTGATTCTAGCTTTAATTCATCTTATTTTATACTGTTACACGTATATTTTAGTGTTATTT
TATAAACATTTAAATATCATTTATTTTTGCCTTTATTCTTTTTATTTACTCAAAAGAATT
AATTAACCCTT-------------------ACAGAATATTTAAAACA-TGAATTAATTTA
AAGATAAGAGTAAATATAATTTATATAATA-AAATTTAATTAAA-------TTTTATTAT
TACGG-TAACAGAGCTATT--TATAAATAAAACTTTTA-AAGCAGCCTACATACCCTTTA
CGCCTGATTAGGACGACTAACGTTTGCGTCTCTGGCCTTACCGAGTCTTCTGGCACCAGT
--TTTGGACAACACTAATAGTAAGGTAATATCATTTTTTTCCCTTACGTTATCACAATCA
CCAACAATTACGCATGACT-CATGTGATTTCAGTTAGCTAGTTC-ACTCTTGCGAGCATG
CTGAGCTCGGCAAGGGATCTTTCAAATATGGTATGTCATTAG---ATCTCTC-GAGACGG
GTTGAACAATTGTTCT-GATCTCACCCATC-AGCATGGGTGCTCGACAAACTCAAGGCCG
AGCGTGAGCGTGGTATCACTATCGATATCGCCCTCTGGAAGTTCGAGACCCCCAAATACG
GCGTTACCGTGCGTCCTCCTTGG--TTAGCT--CATCAGGTT-ATTATCGAATACCCCCC
--TTCGTAGGTCATTGATGCCCCTGGACATCGTGATTTCATCAAGAACATGATCACTGGT
ACCTCCCAGGCTGATTGTGCCGTCCTTATCATTGCTGGTGGTACCGGTGAGTTCGAGGCC
GGTATTTCCAAAGATGGTCAAACCCGGGAGCATGCTCTCCTCGCCTTTACTCTTGGTGTG
CGTCAGCTTATTGTCGCAGTCAACAAAATGGACACCACCAAAGTAAGTAACG------AT
GAATAGT---CTTCTGTTCATCTCTCAAAATT---TCCCGTAGTGGAGCGAGGACCGATT
CAATGAAATCGTGAAGGAGACTTCTGGTTTCATCAAGAAGGTTGGCTATAACCCCAAGAC
CGTCGCCTTCGTGCCCATTT-CCGGCTGGCACGGTGACAATATGTTGGAGGAATCTGTTA
AGTAAGTAATAGTACACCAGACTGGTT---ATGCATGA-ACTTCTTACTCAATGGTC-CT
TACAGTATGCCGTGGTATAAGGGTTGGTCGCGGGAGA-CCAAGGCTGGTGTTGCCAAGGG
CAAGACCCTC-CTTGATGCTATCGATGCCATCGAGCCCCCCGTCCGGCC-GTCCGAGAAG
CCTCTCCGTCTTCCTCTCCAGGATGTCTACAAAATTGGTGGAATTGGGAC-TGTGCC-CG
TCGGTCGTGTTGAGA-CTGGTGTCATCAA-GCTGGGCATGG-TCGTTACTTT
>Lepista_panaeola_1061
CATTATTGAATAAA-CTTGGTCGGGTTGCTGCTGGCTTTTCGAAGCATGTGCACGCCTGC
CACCA-TTTTT--ACCACCTGTGCACTCTTTGTAGATCTAGAATATCT----CTCGAGGA
AACTCGGTTTGAGAGATGCTGT---GCGCAAGCC--AGCTTCTCTTGCATTCTAGGTCTA
TGTATT-ATTATACCCC----ATAC-TATATTTCAGAATGTCATTAATGGGCCTTG--TG
CCTTTAAATTA--ATACAACTTTCAACAACGGATCTCTTGGCTCTCGCATCGATGAAGAA
CGCAGCGAAATGCGATAAGTAATGTGAATTGCAGAATTCAGTGAATCATCGAATCTTTGA
ACGCACCTTGCGCTCCTTGGTATTCCGAGGAGCATGCCTGTTTGAGTGTCATTAAATTCT
CAACCTTTTCAGCTTTTGCAAGTTGAATTTGGCTTGGATGTGGAGGTT---GCGGGCTT-
CTCA-GAAGTCGGCTCTTCTTAAATGCATTAGCGGAACCTTTGTGGACCAGCTTT-GGTG
TGATAATTATCTACGCCACTGTTGTGAAACAGCTTT-ACATGGGGTTCAGCTTCTAACTG
TCCATTGACTTGGACAATTTT-TGACATTTT-GACCTCATG-ATGT-TGGTCCGCACATT
TGACTT-GAGTTGAAATAGAGCTTT-GCTCGTGAACCAAATCTGGTGGGCTTGGCTGTCT
TTGCGGAAATGCTTTGGCGGCTTGTCTACGAATTGTAATCATAATATGGGCGGGGGTGAA
TCCTTTGCAGACGACTTGAATGGGAACGGGGTACTGTAAGCGGTAGAGTAGCCTTGTTGC
TACGATCCGCTGAGGTTAAGCCCTTGTTCTAAAGATTTGTTCAACTAT--GTTGGACTCT
TT-----TCTCTTTCTTTTCCTTATCATGCACTCACTTGAGGGCTGGTCATCTT-GACTT
GTGC--CCTGGTGCTGGCA-TGTGAAGTGGAAG--A-ATAGATTATAGATTAGCTTA-AC
AATAATGGTAATGG-GTACT--GGGTACTATTAAGATTGGTAGATAGATTAGAAGGGTCA
AAAGGGGTTTAATGAAGTAACTGCGAGTGAAGCGGGAAAAGCTCAAATTTAAAATCTGGC
GGTCTTTG--GCCGTCCGAGTTGTAATCTAGAGAAGTGTTATCCGCGCTGGACCGTGTAC
AAGTCTCCTGGAACGGAGCGTCATAGAGGGTGAGAATCCCGTCTTTGACACGGACTACCA
GGGCTTT-GTGATGCGCTCTCGAAGAGTC-GAGTTGTTTGGGAATGCAGCTCTAAATGGG
TGGTAAATTCCATCTAAAGCTAAATATTGGCGAGAGACCGATAGCGAACAAGTACCGTGA
GGGAAAGATGAAAAGAACTTTGGAAAGAGAGTTAAACAGTACGTGAAATTGTTGAAAGGG
AAACGCTTGAAGTCAGTCGCATTGGCTGGGGATCAACCTTGCTCTTTTGCTTGGTGTACT
TCCCAGTTGATGGGTCAGCATCAATTTTGACCGGTGGATAAAGGCTAGGGGAATGTGGCA
TCTTCGGATGTGTTATAGCCCTTGGTTGTATACATCGGTTGGGATTGAGGAACTCAGCAC
GCCGCAAGGCC-GGGTCTTTG-ACCACGTACGTGCTTAGGATGCTGGCATAATGGCTTTA
ATCGACCCGTCTTGAAACACGGACCAAGGAGTCTAACATGCCCGCGAGTGTTTGGGTGGA
AAACCCGGACGCGTAATGAAAGTGAAAGTTGAGATCCCTGTCGCGGGG-AGCATCGACGC
CCGGACCAGACCTTTT-GTGACGGT-CCCGCGGTAGAGCGTGTATGTTGGGACCCGAAAG
ATGGTGAACTATGCC-TGAATAG-GGTGAAGCCAGAGGAAACTCTGGTGGAGGCTCGTAG
CGATTCTGACGTGCAAATCGA-TCGTCGAATTTGGG-TATAGGGGCGAAAGACTAA-TCG
AACCATCTAGTAGC-TGGTT-CCTGCCGAAGTTTCCCTCAG-ATAGCAG-AAACTCATTT
CAGATTTATGTCACTTCGTTTGCTT-GAGACCGACTAATTTTTTTGGTTTCAGTTTTGCA
ACCGTACTCGCAAGGCGGAATGGTTATCGTGTTAACATCGTTACTAATTTTTATTAAAA-
CTAATAACCACCATTCATCGTTGACAGTGAGAGGTACCTGGGTATCTAATCCTATTTCCT
ATTCTCACTTTCGTTTCTCAGCGTCAATCATTAGTAGATAAAAAGCTTTCACCTTTAGTA
TTCCCCCTAGTATCTTAGGATATAAACCCTACACTAAGTATTATTTAAGTTATCCTCTAT
TTGATTCTAGCTTTTATTAATCTTACTTTTTACTGAAACACGGATATTTTT-GGTTTATT
TAACAAACATTA--------------TTATATATCATTTAGTTTTTTCCTTCTTTGCGTA
TAGAAGTATTTCTT---------------------TCATTTTGAATA----------AAA
TATACCCCCTAGCTATCCGTTCTTTAAAAACAAAAACAAAAAA-CCAGGGTTAATTTTAC
TACGAATTTCAGAGCTTTTTTAAAAAATAAAACTTTTA-AAGCAGCCTACACACCCTTTA
CGCCTGATTAGGACGACTAACGTTTGCGTCTCTGGCCTTACCGAGTCTTCTGGCACCAGT
--TTTGGACAACACTAATAGTAAGGTAATATCATTTTTTTCCCTTACGTTATCACAATCA
CCAACAAATATGCATGACT-CATGTGATTTCAGTTAGCTAGTTC-ACTCTTGCGAGCATG
CTGA-CTCGGGAAGGGGTCCTTCAAATATGGTAAGAAATGCCCAAGATCGGT--TTTTCA
TTTAAGTCACCGAT-TACTTACTCTTTGTC-AGCTTGGGTGCTCGATAAGCTGAAGGCCG
AGCGTGAGCGTGGAATCACAATTGATATTGCGTTGTGGAAGTTCGAGACCCCAAAATATG
TTGTTACTGTACGACCTTTTATT-------TTCCATCGGGTG-AATTTCGTACTTATCCG
AGGCGATAGGTCATTGATGCCCCGGGACACCGTGATTTCATTAAGAACATGATTACCGGT
ACCTCCCAAGCCGATTGTGCCATCCTCATCATTGCCGGTGGTACTGGTGAATTTGAAGCT
GGTATCTCCAAGGATGGCCAAACTCGCGAACACGCTCTGCTTGCCTTCACTCTCGGTGTG
AGACAGCTTATCGTTGCGGTCAACAAGATGGACACTACCAAGGTAGGGTTCT--------
TAGCATTTTACGTTGAAAGATTGCTCAACATC----TCATTAGTGGAGCGAGGACCGTTT
CAACGAAATCATCAAGGAAACTTCCGGATTCATCAAGAAGGTCGGTTACAACCCCAAGGC
CGTTGCCTTCGTGCCTATTT-CTGGATGGCACGGTGATAACATGCTGGAGGAGTCCCCCA
AGTGGGTCACATCTTCTGCCCTTCCTT------CTTTA-------TGCT----GACTTGC
CGCAGTATGCCCTGGTACAAGGGTTGGACCAAGGAGA-CCAAGGCTGGTGTGGTCAAGGG
AAAGACACTC-CTTGACGCTATCGATGCCATCGAGCCTCCGGTCCGGCC-TTCGGATAAG
CCTTTGCGTCTTCCCCTTCASGATGTGTACAAGATCGGTGGTATTGGTAC-CGTGCC-CG
TAGGACGTGTCGAAA-CCGGTATTATCAA-GGCTGA-ATGGTTCACTTC---
>Lepista_panaeola_179
CATTATTGAATAAA-CTTGGTCGGGTTGCTGCTGGCTTTTCGGAGCATGTGCACGCCTGC
CACCA-TTTTT--ACCACCTGTGCACTCTTTGTAGATCTAGAATATCT----CTCGAGGA
AACTCGGTTTGAGAGATGCTGT---GCGCAAGCC--AGCTTCTCTTGCATTCTAGGTCTA
TGTATT-ATTATACCCC----ATAC-TATATTTCAGAATGTCATTAATGGGCCTTG--TG
CCTTTAAATTA--ATACAACTTTCAACAACGGATCTCTTGGCTCTCGCATCGATGAAGAA
CGCAGCGAAATGCGATAAGTAATGTGAATTGCAGAATTCAGTGAATCATCGAATCTTTGA
ACGCACCTTGCGCTCCTTGGTATTCCGAGGAGCATGCCTGTTTGAGTGTCATTAAATTCT
CAACCTTTTCAGCTTTTGCAAGTTGAATTTGGCTTGGATGTGGAGGTT---GCGGGCTT-
CTCA-GAAGTCGGCTCTTCTTAAATGCATTAGCGGAACCTTTGTGGACCAGCTTT-GGTG
TGATAATTATCTACGCCACTGTTGTGAAACAGCTTT-ACATGGGGTTCAGCTTCTAACTG
TCCATTGACTTGGACAATTTT-TGACATTT--GACCTCATGCGTGT-TGGTCCGCACATT
TGACTT-GAGTTGAAATAGAGCTTT-GCTCGTGAACCAAATCTGGTGGGCTTGGCTGTCT
TTGCGGAAATGCTTTGGCGGCTTGTCTACGAATTGTAATCATAATATGGGCGGGGGTGAA
TCCTTTGCAGACGACTTGAATGGGAACGGGGTACTGTAAGCGGTAGAGTAGCCTTGTTGC
TACGATCCGCTGAGGTTAAGCCCTTGTTCTAAAGATTTGTTCAACTAT--GTTGGACTCT
TT-----TCTCTTTCTTTTCCTTATCATGCACTCACTTGAGGGCTGGTCATCTT-GACTT
GTGC--CCTGGTGCTGGCA-TGTGAAGTGGAAG--A-ATAGATTATAGATTAGCTTA-AC
AATAATGGTAATGG-GTACT--GGGTACTATTAAGATTGGTAGATAGATTAGAAGGGTCA
AAAGGGGTTTAATGAAGTA-----------------------------------------
------------------------------------------------------------
------------------------------------------------------------
------------------------------------------------------------
------------------------------------------------------------
------------------------------------------------------------
------------------------------------------------------------
------------------------------------------------------------
------------------------------------------------------------
------------------------------------------------------------
------------------------------------------------------------
------------------------------------------------------------
------------------------------------------------------------
------------------------------------------------------------
------------------------------------------------------------
------------------------------------------------------------
-----------CACTTCGTCTGCT-CGAGACCGATTAA-TTTTTTGGTTTCAGTTTTGCA
ACCGTACTCGCAAGGCGGAATGGTTATCGTGTTAACATCGTTACTAATTTTTATTAAAA-
CTAATAACCACCATTCATCGTTGACAGTGAGAGGTACCTGGGTATCTAATCCTATTTCCT
ATTCTCACTTTCGTTTCTCAGCGTCAATCATTAGTAGATAAAAAGCTTTCACCTTTAGTA
TTCCCCCTAGTATCTTAGGATATAAACCCTACACTAAGTATTATTTAAGTTATCCTCTAT
TTGATTCTAGCTTTTATTAATCTTACTTTTTACTGAAACACGGATATTTTT-GGTTTATT
TAACAAACATTA--------------TTATATATCATTTAGTTTTTTCCTTCTTTGCGTA
TAGAAGTATTTCTT---------------------TCATTTTGAATA----------AAA
TATACCCCCTAGCTATCCGTTCTTTAAAAACAAAAACAAAAAA-CCAGGGTTAATTTTAC
TACGAATTTCAGAGCTTTTTTAAAAAATAAAACTTTTA-AAGCAGCCTACACACCCTTTA
CGCCTGATTAGGACGACTAACGTTTGCGTCTCTGGCCTTACCGAGTCTTCTGGCACCAGT
--TTTGGACAACACTAATAGTAAGGTAATATCATTTTTTTCCCTTACGTTATCACAATCA
CCAACAAATATGCATGACT-CATGTGATTTCAGTTAGCTAGTTC-ACTCTTGCGAGCAT-
------------------------------------------------------------
------------------------------------------------------------
------------------------------------------------------------
------------------------------------------------------------
------------------------------------------------------------
------------------------------------------------------------
------------------------------------------------------------
------------------------------------------------------------
------------------------------------------------------------
------------------------------------------------------------
------------------------------------------------------------
------------------------------------------------------------
------------------------------------------------------------
------------------------------------------------------------
------------------------------------------------------------
----------------------------------------------------
>Lepista_panaeola_180
CATTATTGAATAAA-CTTGGTCGGGTTGCTGCTGGCTTTTCGAAGCATGTGCACGCCTGC
CACCA-TTTTT--ACCACCTGTGCACTCTTTGTAGATCTAGAATATCT----CTCGAGGA
AACTCGGTTTGAGAGATGCTGT---GCGCAAGCC--AGCTTCTCTTGCATTCTAGGTCTA
TGTATT-ATTATACCCC----ATAC-TATATTTCAGAATGTCATTAATGGGCCTTG--TG
CCTTTAAATTA--ATACAACTTTCAACAACGGATCTCTTGGCTCTCGCATCGATGAAGAA
CGCAGCGAAATGCGATAAGTAATGTGAATTGCAGAATTCAGTGAATCATCGAATCTTTGA
ACGCACCTTGCGCTCCTTGGTATTCCGAGGAGCATGCCTGTTTGAGTGTCATTAAATTCT
CAACCTTTTCAGCTTTTGCAAGTTGAATTTGGCTTGGATGTGGAGGTT---GCGGGCTT-
CTCA-GAAGTCGGCTCTTCTTAAATGCATTAGCGGAACCTTTGTGGACCAGCTTT-GGTG
TGATAATTATCTACGCCACTGTTGTGAAACAGCTTT-ACATGGGGTTCAGCTTCTAACTG
TCCATTGACTTGGACAATTTT-TGACATTT--GACCTC----------------------
------------------------------------------------------------
------------------------------------------------------------
------------------------------------------------------------
------------------------------------------------------------
------------------------------------------------------------
------------------------------------------------------------
------------------------------------------------------------
------------------------------------------------------------
------------------------------------------------------------
------------------------------------------------------------
------------------------------------------------------------
------------------------------------------------------------
------------------------------------------------------------
------------------------------------------------------------
------------------------------------------------------------
------------------------------------------------------------
------------------------------------------------------------
------------------------------------------------------------
------------------------------------------------------------
------------------------------------------------------------
------------------------------------------------------------
------------------------------------------------------------
------------------------------------------------------------
------------------------------------------------------------
------------------------------------------------------------
------------------------------------------------------------
------------------------------------------------------------
------------------------------------------------------------
------------------------------------------------------------
------------------------------------------------------------
------------------------------------------------------------
------------------------------------------------------------
------------------------------------------------------------
------------------------------------------------------------
------------------------------------------------------------
------------------------------------------------------------
------------------------------------------------------------
------------------------------------------------------------
------------------------------------------------------------
------------------------------------------------------------
------------------------------------------------------------
------------------------------------------------------------
------------------------------------------------------------
------------------------------------------------------------
------------------------------------------------------------
------------------------------------------------------------
------------------------------------------------------------
------------------------------------------------------------
------------------------------------------------------------
------------------------------------------------------------
------------------------------------------------------------
----------------------------------------------------
>Lepista_panaeola_489
CATTATTGAATAAA-CTTGGTCGGGTTGCTGCTGGCTTTTCGGAGCATGTGCACGCCTGC
CACCA-TTTTT--ACCACCTGTGCACTCTTTGTAGATCTAGAATATCT----CTCGAGGA
AACTCGGTTTGAGAGATGCTGT---GCGCAAGCC--AGCTTCTCTTGCATTCTAGGTCTA
TGTATT-ATTATACCCC----ATAC-TATATTTCAGAATGTCATTAATGGGCCTTG--TG
CCTTTAAATTA--ATACAACTTTCAACAACGGATCTCTTGGCTCTCGCATCGATGAAGAA
CGCAGCGAAATGCGATAAGTAATGTGAATTGCAGAATTCAGTGAATCATCGAATCTTTGA
ACGCACCTTGCGCTCCTTGGTATTCCGAGGAGCATGCCTGTTTGAGTGTCATTAAATTCT
CAACCTTTTCAGCTTTTGCAAGTTGAATTTGGCTTGGATGTGGAGGTT---GCGGGCTT-
CTCA-GAAGTCGGCTCTTCTTAAATGCATTAGCGGAACCTTTGTGGACCAGCTTT-GGTG
TGATAATTATCTACGCCACTGTTGTGAAACAGCTTT-ACATGGGGTTCAGCTTCTAACTG
TCCATTGACTTGGACAATTTT-TGACATTT--GACCTCA-GAAGGT-TGATCCGCACATT
TGACTT-GAGTTGAAATAGAGCTTT-GCTCGTGAACCAAATCTGGTGGGCTTGGCTGTCT
TTGCGGAAATGCTTTGGCGGCTTGTCTACGAATTGTAATCATAATATGGGCGGGGGTGAA
TCCTTTGCAGACGACTTGAATGGGAACGGGGTACTGTAAGCGGTAGAGTAGCCTTGTTGC
TACGATCCGCTGAGGTTAAGCCCTTGTTCTAAAGATTTGTTCAACTAT--GTTGGACTCT
TT-----TCTCTTTCTTTTCCTTATCATGCACTCACTTGAGGGCTGGTCATCTT-GACTT
GTGC--CCTGGTGCTGGCA-TGTGAAGTGGAAG--A-ATAGATTATAGATTAGCTTA-AC
AATAATGGTAATGG-GTACT--GGGTACTATTAAGATTGGTAGATAGATTAGAAGGGTCA
AAAGGGGTTTAATGAAGTA-----------------------------------------
------------------------------------------------------------
------------------------------------------------------------
------------------------------------------------------------
------------------------------------------------------------
------------------------------------------------------------
------------------------------------------------------------
------------------------------------------------------------
------------------------------------------------------------
------------------------------------------------------------
------------------------------------------------------------
------------------------------------------------------------
------------------------------------------------------------
------------------------------------------------------------
------------------------------------------------------------
------------------------------------------------------------
-----------CACTTCGTTTGCTTCGAGACCGACTAATTTTTTTGGTTTCAGTTTTGCA
ACCGTACTCGCAAGGCGGAATGGTTATCGTGTTAACATCGTTACTAATTTTTATTAAAA-
CTAATAACCACCATTCATCGTTGACAGTGAGAGGTACCTGGGTATCTAATCCTATTTCCT
ATTCTCACTTTCGTTTCTCAGCGTCAATCATTAGTAGATAAAAAGCTTTCACCTTTAGTA
TTCCCCCTAGTATCTTAGGATATAAACCCTACACTAAGTATTATTTAAGTTATCCTCTAT
TTGATTCTAGCTTTTATTAATCTTACTTTTTACTGAAACACGGATATTTTT-GGTTTATT
TAACAAACATTA--------------TTATATATCATTTAGTTTTTTCCTTCTTTGCGTA
TAGAAGTATTTCTT---------------------TCATTTTGAATA----------AAA
TATACCCCCTAGCTATCCGTTCTTTAAAAACAAAAACAAAAAA-CCAGGGTTAATTTTAC
TACGAATTTCAGAGCTTTTTTAAAAAATAAAACTTTTA-AAGCAGCCTACACACCCTTTA
CGCCTGATTAGGACGACTAACGTTTGCGTCTCTGGCCTTACCGAGTCTTCTGGCACCAGT
--TTTGGACAACACTAATAGTAAGGTAATATCATTTTTTTCCCTTACGTTATCACAATCA
CCAACAAATATGCATGACT-CATGTGATTTCAGTTAGCTAGTTC-ACTCTTGCGAGCATG
CTGA-CTCGGGAAGGGGTCCTTCAAATATGGTAAGAAATGCCCAAGATCGGT--TTTTCA
TTTAAGTCACCGAT-TACTTACTCTTTGTC-AGCTTGGGTGCTCGATAAGCTGAAGGCCG
AGCGTGAGCGTGGAATCACAATTGATATTGCGTTGTGGAAGTTCGAGACCCCAAAATATG
TTGTTACTGTACGACCTTTTATT-------TTCCATCGGGTG-AATTTCGTACTTATCCG
AGGCGATAGGTCATTGATGCCCCGGGACACCGTGATTTCATTAAGAACATGATTACCGGT
ACCTCCCAAGCCGATTGTGCCATCCTCATCATTGCCGGTGGTACTGGTGAATTTGAAGCT
GGTATCTCCAAGGATGGCCAAACTCGCGAACACGCTCTGCTTGCCTTCACTCTCGGTGTG
AGACAGCTTATCGTTGCGGTCAACAAGATGGACACTACCAAGGTAGGGTTCT--------
TAGCATTTTACGTTGAAAGATTGCTCAACATC----TCATTAGTGGAGCGAGGACCGTTT
CAACGAAATCATCAAGGAAACTTCCGGATTCATCAAGAAGGTCGGTTACAACCCCAAGGC
CGTTGCCTTCGTGCCTATTT-CTGGATGGCACGGTGATAACATGCTGGAGGAGTCCCCCA
AGTGGGTCACATCTTCTGCCCTTCCTT------CTTTA-------TGCT----GACTTGC
CGCAGTATGCCCTGGTACAAGGGTTGGACCAAGGAGA-CCAAGGCTGGTGTGGTCAAGGG
AAAGACACTC-CTTGACGCTATCGATGCCATCGAGCCTCCGGTCCGGCC-TTCGGATAAG
CCTTTGCGTCTTCCCCTTCASGATGTGTACAAGATCGGTGGTATTGGTAC-CGTGCC-CG
TAGGACGTGTCGAAA-CCGGTATTATCAA-GGCTGA-ATGGTTCACTTC---
>Lepista_panaeola_515
CATTATTGAATAAA-CTTGGTCGGGTTGCTGCTGGCTTTTCGGAGCATGTGCACGCCTGC
CACCA-TTTTT--ACCACCTGTGCACTCTTTGTAGATCTAGAATATCT----CTCGAGGA
AACTCGGTTTGAGAGATGCTGT---GCGCAAGCC--AGCTTCTCTTGCATTCTAGGTCTA
TGTATT-ATTATACCCC----ATAC-TATATTTCAGAATGTCATTAATGGGCCTTG--TG
CCTTTAAATTA--ATACAACTTTCAACAACGGATCTCTTGGCTCTCGCATCGATGAAGAA
CGCAGCGAAATGCGATAAGTAATGTGAATTGCAGAATTCAGTGAATCATCGAATCTTTGA
ACGCACCTTGCGCTCCTTGGTATTCCGAGGAGCATGCCTGTTTGAGTGTCATTAAATTCT
CAACCTTTTCAGCTTTTGCAAGTTGAATTTGGCTTGGATGTGGAGGTT---GCGGGCTT-
CTCA-GAAGTCGGCTCTTCTTAAATGCATTAGCGGAACCTTTGTGGACCAGCTTT-GGTG
TGATAATTATCTACGCCACTGTTGTGAAACAGCTTT-ACATGGGGTTCAGCTTCTAACTG
TCCATTGACTTGGACAATTTT-TGACATTT--GACCTCATG-ATGT-TGGTCCGCACATT
TGACTT-GAGTTGAAATAGAGCTTT-GCTCGTGAACCAAATCTGGTGGGCTTGGCTGTCT
TTGCGGAAATGCTTTGGCGGCTTGTCTACGAATTGTAATCATAATATGGGCGGGGGTGAA
TCCTTTGCAGACGACTTGAATGGGAACGGGGTACTGTAAGCGGTAGAGTAGCCTTGTTGC
TACGATCCGCTGAGGTTAAGCCCTTGTTCTAAAGATTTGTTCAACTAT--GTTGGACTCT
TT-----TCTCTTTCTTTTCCTTATCATGCACTCACTTGAGGGCTGGTCATCTT-GACTT
GTGC--CCTGGTGCTGGCA-TGTGAAGTGGAAG--A-ATAGATTATAGATTAGCTTA-AC
AATAATGGTAATGG-GTACT--GGGTACTATTAAGATTGGTAGATAGATTAGAAGGGTCA
AAAGGGGTTTAATGAAGTAACTGCGAGTGAAGCGGGAAAAGCTCAAATTTAAAATCTGGC
GGTCTTTG--GCCGTCCGAGTTGTAATCTAGAGAAGTGTTATCCGCGCTGGACCGTGTAC
AAGTCTCCTGGAACGGAGCGTCATAGAGGGTGAGAATCCCGTCTTTGACACGGACTACCA
GGGCTTT-GTGATGCGCTCTCGAAGAGTC-GAGTTGTTTGGGAATGCAGCTCTAAATGGG
TGGTAAATTCCATCTAAAGCTAAATATTGGCGAGAGACCGATAGCGAACAAGTACCGTGA
GGGAAAGATGAAAAGAACTTTGGAAAGAGAGTTAAACAGTACGTGAAATTGTTGAAAGGG
AAACGCTTGAAGTCAGTCGCATTGGCTGGGGATCAACCTTGCTCTTTTGCTTGGTGTACT
TCCCAGTTGATGGGTCAGCATCAATTTTGACCGGTGGATAAAGGCTAGGGGAATGTGGCA
TCTTCGGATGTGTTATAGCCCTTGGTTGTATACATCGGTTGGGATTGAGGAACTCAGCAC
GCCGCAAGGCC-GGGTCTTTG-ACCACGTACGTGCTTAGGATGCTGGCATAATGGCTTTA
ATCGACCCGTCTTGAAACACGGACCAAGGAGTCTAACATGCCCGCGAGTGTTTGGGTGGA
AAACCCGGACGCGTAATGAAAGTGAAAGTTGAGATCCCTGTCGCGGGG-AGCATCGACGC
CCGGACCAGACCTTTT-GTGACGGT-CCCGCGGTAGAGCGTGTATGTTGGGACCCGAAAG
ATGGTGAACTATGCC-TGAATAG-GGTGAAGCCAGAGGAAACTCTGGTGGAGGCTCGTAG
CGATTCTGACGTGCAAATCGA-TCGTCGAATTTGGG-TATAGGGGCGAAAGACTAA-TCG
AACCATCTAGTAGC-TGGTT-CCTGCCGAAGTTTCCCTCAG-ATAGCAG-AAACTCATTT
CAGATTTATGTAGCTGGGGATGATG-GAGACCGACTAATTTTTTTGGTTTGAGTTTTGCA
ACCGTACTCGCAAGGCGGAATGGTTATCGTGTTAACATCGTTACTAATTTTTATTAAAA-
CTAATAACCACCATTCATCGTTGACAGTGAGAGGTACCTGGGTATCTAATCCTATTTCCT
ATTCTCACTTTCGTTTCTCAGCGTCAATCATTAGTAGATAAAAAGCTTTCACCTTTAGTA
TTCCCCCTAGTATCTTAGGATATAAACCCTACACTAAGTATTATTTAAGTTATCCTCTAT
TTGATTCTAGCTTTTATTAATCTTACTTTTTACTGAAACACGGATATTTTT-GGTTTATT
TAACAAACATTA--------------TTATATATCATTTAGTTTTTTCCTTCTTTGCGTA
TAGAAGTATTTCTT---------------------TCATTTTGAATA----------AAA
TATACCCCCTAGCTATCCGTTCTTTAAAAACAAAAACAAAAAAACCAGGGTTAATTTTAC
TACGAATTTCAGAGCTTTTTTAAAAAATAAAACTTTTA-AAGCAGCCTACACACCCTTTA
CGCCTGATTAGGACGACTAACGTTTGCGTCTCTGGCCTTACCGAGTCTTCTGGCACCAGT
--TTTGGACAACACTAATAGTAAGGTAATATCATTTTTTTCCCTTACGTTATCACAATCA
CCAACAAATATGCATGACT-CATGTGATTTCAGTTAGCTAGTTC-ACTCTTGCGAGCAT-
------------------------------------------------------------
------------------------------------------------------------
------------------------------------------------------------
------------------------------------------------------------
------------------------------------------------------------
------------------------------------------------------------
------------------------------------------------------------
------------------------------------------------------------
------------------------------------------------------------
------------------------------------------------------------
------------------------------------------------------------
------------------------------------------------------------
------------------------------------------------------------
------------------------------------------------------------
------------------------------------------------------------
----------------------------------------------------
>Lepista_panaeola_739
CATTATTGAATAAA-CTTGGTCGGGTTGCTGCTGGCTTTTCGGAGCATGTGCACGCCTGC
CACCA-TTTTT--ACCACCTGTGCACTCTTTGTAGATCTAGAATATCT----TTCGAGGA
AACTCGGTTTGAGAGATGCTGT---GCGCAAGCC--AGCTTCTCTTGCATTCTAGGTCTA
TGTATT-ATTATACCCC----ATAC-TATATTTCAGAATGTCATTAATGGGCCTTG--TG
CCTTTAAATTA--ATACAACTTTCAACAACGGATCTCTTGGCTCTCGCATCGATGAAGAA
CGCAGCGAAATGCGATAAGTAATGTGAATTGCAGAATTCAGTGAATCATCGAATCTTTGA
ACGCACCTTGCGCTCCTTGGTATTCCGAGGAGCATGCCTGTTTGAGTGTCATTAAATTCT
CAACCTTTTCAGCTTTTGCAAGTTGAATTTGGCTTGGATGTGGAGGTT---GCGGGCTT-
CTCA-GAAGTCGGCTCTTCTTAAATGCATTAGCGGAACCTTTGTGGACCAGCTTT-GGTG
TGATAATTATCTACGCCACTGTTGTGAAACAGCTTT-ACATGGGGTTCAGCTTCTAACTG
TCCATTGACTTGGACAATTTT-TGACATTTT-GACCTCATG-ATGT-TGGTCCGCACATT
TGACTT-GAGTTGAAATAGAGCTTT-GCTCGTGAACCAAATCTGGTGGGCTTGGCTGTCT
TTGCGGAAATGCTTTGGCGGCTTGTCTACGAATTGTAATCATAATATGGGCGGGGGTGAA
TCCTTTGCAGACGACTTGAATGGGAACGGGGTACTGTAAGCGGTAGAGTAGCCTTGTTGC
TACGATCCGCTGAGGTTAAGCCCTTGTTCTAAAGATTTGTTCAACTAT--GTTGGACTCT
TT-----TCTCTTTCTTTTCCTTATCATGCACTCACTTGAGGGCTGGTCATCTT-GACTT
GTGC--CCTGGTGCTGGCA-TGTGAAGTGGAAG--A-ATAGATTATAGATTAGCTTA-AC
AATAATGGTAATGG-GTACT--GGGTACTATTAAGATTGGTAGATAGATTAGAAGGGTCA
AAAGGGGTTTAATGAAGTAACTGCGAGTGAAGCGGGAAAAGCTCAAATTTAAAATCTGGC
GGTCTTTG--GCCGTCCGAGTTGTAATCTAGAGAAGTGTTATCCGCGCTGGACCGTGTAC
AAGTCTCCTGGAACGGAGCGTCATAGAGGGTGAGAATCCCGTCTTTGACACGGACTACCA
GGGCTTT-GTGATGCGCTCTCGAAGAGTC-GAGTTGTTTGGGAATGCAGCTCTAAATGGG
TGGTAAATTCCATCTAAAGCTAAATATTGGCGAGAGACCGATAGCGAACAAGTACCGTGA
GGGAAAGATGAAAAGAACTTTGGAAAGAGAGTTAAACAGTACGTGAAATTGTTGAAAGGG
AAACGCTTGAAGTCAGTCGCATTGGCTGGGGATCAACCTTGCTCTTTTGCTTGGTGTACT
TCCCAGTTGATGGGTCAGCATCAATTTTGACCGGTGGATAAAGGCTAGGGGAATGTGGCA
TCTTCGGATGTGTTATAGCCCTTGGTTGTATACATCGGTTGGGATTGAGGAACTCAGCAC
GCCGCAAGGCC-GGGTCTTTG-ACCACGTACGTGCTTAGGATGCTGGCATAATGGCTTTA
ATCGACCCGTCTTGAAACACGGACCAAGGAGTCTAACATGCCCGCGAGTGTTTGGGTGGA
AAACCCGGACGCGTAATGAAAGTGAAAGTTGAGATCCCTGTCGCGGGG-AGCATCGACGC
CCGGACCAGACCTTTT-GTGACGGT-CCCGCGGTAGAGCGTGTATGTTGGGACCCGAAAG
ATGGTGAACTATGCC-TGAATAG-GGTGAAGCCAGAGGAAACTCTGGTGGAGGCTCGTAG
CGATTCTGACGTGCAAATCGA-TCGTCGAATTTGGG-TATAGGGGCGAAAGACTAA-TCG
AACCATCTAGTAGC-TGGTT-CCTGCCGAAGTTTCCCTCAG-ATAGCAG-AAACTCATTT
CAGATTTATGTCAGTGA--ATGATG-CA-AC-GACTAATTTTTTTGGTTTCAGTTTTGCA
ACCGTACTCGCAAGGCGGAATGGTTATCGTGTTAACATCGTTACTAATTTTTATTAAAA-
CTAATAACCACCATTCATCGTTGACAGTGAGAGGTACCTGGGTATCTAATCCTATTTCCT
ATTCTCACTTTCGTTTCTCAGCGTCAATCATTAGTAGATAAAAAGCTTTCACCTTTAGTA
TTCCCCCTAGTATCTTAGGATATAAACCCTACACTAAGTATTATTTAAGTTATCCTCTAT
TTGATTCTAGCTTTTATTAATCTTACTTTTTACTGAAACACGGATATTTTT-GGTTTATT
TAACAAACATTA--------------TTATATATCATTTAGTTTTTTCCTTCTTTGCGTA
TAGAAGTATTTCTT---------------------TCATTTTGAATA----------AAA
TATACCCCCTAGCTATCCGTTCTTTAAAAACAAAAACAAAAAA-CCAGGGTTAATTTTAC
TACGAATTTCAGAGCTTTTTTAAAAAATAAAACTTTTA-AAGCAGCCTACACACCCTTTA
CGCCTGATTAGGACGACTAACGTTTGCGTCTCTGGCCTTACCGAGTCTTCTGGCACCAGT
--TTTGGACAACACTAATAGTAAGGTAATATCATTTTTTTCCCTTACGTTATCACAATCA
CCAACAAATATGCATGACT-CATGTGATTTCAGTTAGCTAGTTC-ACTCTTGCGAGCAT-
------------------------------------------------------------
------------------------------------------------------------
------------------------------------------------------------
------------------------------------------------------------
------------------------------------------------------------
------------------------------------------------------------
------------------------------------------------------------
------------------------------------------------------------
------------------------------------------------------------
------------------------------------------------------------
------------------------------------------------------------
------------------------------------------------------------
------------------------------------------------------------
------------------------------------------------------------
------------------------------------------------------------
----------------------------------------------------
>Lepista_saeva_117
CATTATTGAATAAA-CTTGGTTGGGTTG-TGCTGGCTTTTCGGAGCATGTGCATGCCTAG
CGCCA-TTTTT--ACCACCTGTGCACATTTTGTAGATTTGAAACAATT----CTCGAGGA
AACTCGGTTTGAGGAATGCTGT---GCGGAAGCTT-AGCTTTTCTTGTGTTCCAAGTCTA
TGTTTTTA-TATACCCC----ATAAGAATGTAATAGAATGTCATTAATGGGC-TTTGTTG
CCTTTAAATTA--ATACAACTTTCAACAACGGATCTCTTGGTTCTCGCATCGATGAAGAA
CGCAGCGAAATGCGATAAGTAATGTGAATTGCAGAATTCAGTGAATCATCGAATCTTTGA
ACGCACCTTGCGCTCCTTGGTATTCCGAGGAGCATGCCTGTTTGAGTGTCATTAAATTCT
CAACCTTTCCAGCTTTTGCAAGTTGGATT-GGCTTGGATGTGGAGGGTTTTGCGGGCTT-
CTCA-GAAGTCGGCTCCTCTTAAATGCATTAGCAGAACCTTTGTGGACCAGCTTT-GGTG
TGATAATTATCTATGCCATTGTTGTAAAGCAGCTTTTATATGGGGTTCAGCTTCTAATAG
TCCATTGACTTGGACAATTTC-TGACATTT--GACCTCATG-ATGT-TGGTCCGCACATT
TGACTT-GAGTTGAAATAGAGCTTT-GCTCGTGAACCAAATCAGGTGGGCTTGGCTGTCT
TTGCGGAAATGCTTTGGCAGCTTGTCTACGAATTGTAATCATAATATGGGCGGGGGTGAA
TCCTTTGCAGACGACTTGAATGGGAACGGGGTACTGTAAGCGGTAGAGTAGCCTTGTTGC
TACGATCCGCTGAGGTTAAGCCCTTGTTCTAAAGATTTGTTCAACTTT--GTTGAACTCT
TTT----TCTCTTTTTT--CCTTCTCATGCACTCGCTTGAGGGCCGGTCTGTTT-GACTT
GTGC--ACTCGTGGTGGCA-TGTGAA---------A-CTGGATTGAAGAT-AGTAAGAAA
GTCAA-GGGTGTAATGTAAGTAAGTAAGTAGTAGTATACATAAGTCAGTTA-ATCTAATA
AGTCAATTT-AGTAAGCAAACTGCGAGTGAAGCGGGAAAAGCTCAAATTTAAAATCTGGC
GGTCTTTG--GCTGTCCGAGTTGTAATCTAGAGAAGTGCTATCCGCGCTGGACCGTGTAC
AAGTCTCCTGGAACGGAGCGTCATAGAGGGTGAGAATCCCGTCTTTGACACGGACTACCA
GGGCTTT-GTGATGTGCTCTCAAAGAGTC-GAGTTGTTTGGGAATGCAGCTCTAAATGGG
TGGTAAATTCCATCTAAAGCTAAATATTGGCGAGAGACCGATAGCGAACAAGTACCGTGA
GGGAAAGATGAAAAGAACTTTGGAAAGAGAGTTAAACAGTACGTGAAATTGTTGAAAGGG
AAACGCTTGAAGTCAGTCGCGTTGGCTGGGGATCAACCTTGCTCTTTTGCTTGGTGTACT
TTCCAGTTGACGGGTCAGCATCAATTTTGACCAGTGGACAAAGGTCAGGGGAATGTGGCA
TCTTCGGATGTGTTATAGCCCTTGGTTGCATACATTGGTTGGGATTGAGGAACTCAGCAC
GCCGCAAGGCC-GGGTCTTTG-ACCACGTACGTGCTTAGGATGCTGGCATAATGGCTTTA
ATCGACCCGTCTTGAAACACGGACCAAGGAGTCTAACATGCCCGCGAGTGTTTGGGTGGA
AAACCCGGACGCGTAATGAAAGTGAAAGTTGAGATCCCTGTCGTGGGG-AGCATCGACGC
CCGGACCAGACCTTTTTGTGACGGTCTCTGCGGTAGAGCGTGTATGTTGGGACCCGAAAG
ATGGTGAACTATGCC-TGAATAGCGGTGAAGCCAGAGGAAACTCTGTTGGAGGCTCGTAG
CGATTCTGACGTGAAAATCGAATCGCCTAAATTGGG-TTTAGGGGCGAAGAACTA--TCG
AACCATCAATTAGCCTGGTT-CCTGCCGAAATTTCCCTCACTTTACCAA-AAACTCAATT
CAGATTTATGTCACTTCGTTTGCTTCGAGACCGACTAATTTTTTTGGTTTCAGTTTTGCA
ACCGTACTCGCAAGGCGGAATGGTTATCGTGTTAACATCGTTACCAGTTTTTATTAAAA-
CTAACAACCACCATTCATCGTTGACAGTGAGAGGTATCTGGGTATCTAATCCTATTTCCT
ATTCTCACCTTCGTTTCTCAGCGTCAATCATTACTAGATAAAAAGCTTTCACCTTTAGTA
TTCCCCTTAGTATCTACGGATATAATCCCTACTCTAAGTATTATTCGGTTTATCCTCAAT
TTGATTCTAGCTTTAATTCATCTTATTATATACTGTGACACGTATATTTTAGTGTTATTT
TATAAACATTTAAATATCATTTATTTTTGCCTATATTCTTTATATTTTTTCCAAATCAAT
AATTAACCCTT-------------------ACAGATTAATTAAAAAA-TGAATTAAATTA
AAGATAAGACTAAATATAATTTATATAATACAAATTTA-------------TTGTATTAT
TACGG-TTACAGAGCTATT--TATAAATAAAACTTTTA-AAGCAGCCTACATACCCTTTA
CGCCTGATTAGGACGACTAACGTTTGCGTCTCTGGCCTTACCGAGTCTTCTGGCACCAGT
--TTTGGACAACACTAATAGTAAGGTAATATCATTTTTTTCCCTTACGTTATCACAATCA
CCAACAATTACGCATGACGGCATA--AA--CAGCCCGCGGCTAC-CCTCCTACGGCTAA-
------------------------------------------------------------
------------------------------------------------------------
------------------------------------------------------------
------------------------------------------------------------
------------------------------------------------------------
------------------------------------------------------------
------------------------------------------------------------
------------------------------------------------------------
------------------------------------------------------------
------------------------------------------------------------
------------------------------------------------------------
------------------------------------------------------------
------------------------------------------------------------
------------------------------------------------------------
------------------------------------------------------------
----------------------------------------------------
>Lepista_saeva_974
CATTATTGAATAAA-CTTGGTTGGGTTG-TGCTGGCTTTTCGGAGCATGTGCATGCCTAG
CACCA-TTTTT--ACCACCTGTGCACATTTTGTAGATTTGAAACAATT----CTCGAGGA
AACTCGGTTTGAGGAATGCTGT---GCGGAAGCTT-AGCTTTTCTTGTGTTCCAAGTCTA
TGTTTTTA-TATACCCC----ATAAGAATGTAATAGAATGTCATTAATGGGC-TTTGTTG
CCTTTAAATTA--ATACAACTTTCAACAACGGATCTCTTGGTTCTCGCATCGATGAAGAA
CGCAGCGAAATGCGATAAGTAATGTGAATTGCAGAATTCAGTGAATCATCGAATCTTTGA
ACGCACCTTGCGCTCCTTGGTATTCCGAGGAGCATGCCTGTTTGAGTGTCATTAAATTCT
CAACCTTTCCAGCTTTTGCAAGTTGGATT-GGCTTGGATGTGGAGGGTTTTGCGGGCTT-
CTCA-GAAGTCGGCTCCTCTTAAATGCATTAGCAGAACCTTTGTGGACCAGCTTT-GGTG
TGATAATTATCTATGCCATTGTTGTAAAGCAGCTTTTATATGGGGTTCAGCTTCTAATAG
TCCATTGACTTGGACAATTTC-TGACATTTT-GACCTCATG-ATGT-TGGTCCGCACATT
TGACTT-GAGTTGAAATAGAGCTTT-GCTCGTGAACCAAATCAGGTGGGCTTGGCTGTCT
TTGCGGAAATGCTTTGGCAGCTTGTCTACGAATTGTAATCATAATATGGGCGGGGGTGAA
TCCTTTGCAGACGACTTGAATGGGAACGGGGTACTGTAAGCGGTAGAGTAGCCTTGTTGC
TACGATCCGCTGAGGTTAAGCCCTTGTTCTAAAGATTTGTTCAACTTT--GTTGAACTCT
TTT----TCTCTTTTTTT-CCTTCTCATGCACTCGCTTGAGGGCCGGTCTGTTT-GACTT
GTGC--ACTCGTGGTGGCA-TGTGAA---------A-CTGGATTGAAGAT-AGTAAGAAA
GTCAA-GGGTGTAATGTAAGTAAGTAAGTAGTAGTATACATAAGTCAGTTA-ATCTAATA
AGTCAATTT-AGTAAGCAAACTGCGAGTGAAGCGGGAAAAGCTCAAATTTAAAATCTGGC
GGTCTTTG--GCTGTCCGAGTTGTAATCTAGAGAAGTGCTATCCGCGCTGGACCGTGTAC
AAGTCTCCTGGAACGGAGCGTCATAGAGGGTGAGAATCCCGTCTTTGACACGGACTACCA
GGGCTTT-GTGATGTGCTCTCAAAGAGTC-GAGTTGTTTGGGAATGCAGCTCTAAATGGG
TGGTAAATTCCATCTAAAGCTAAATATTGGCGAGAGACCGATAGCGAACAAGTACCGTGA
GGGAAAGATGAAAAGAACTTTGGAAAGAGAGTTAAACAGTACGTGAAATTGTTGAAAGGG
AAACGCTTGAAGTCAGTCGCGTTGGCTGGGGATCAACCTTGCTCTTTTGCTTGGTGTACT
TTCCAGTTGACGGGTCAGCATCAATTTTGACCAGTGGACAAAGGTCAGGGGAATGTGGCA
TCTTCGGATGTGTTATAGCCCTTGGTTGCATACATTGGTTGGGATTGAGGAACTCAGCAC
GCCGCAAGGCC-GGGTCTTTG-ACCACGTACGTGCTTAGGATGCTGGCATAATGGCTTTA
ATCGACCCGTCTTGAAACACGGACCAAGGAGTCTAACATGCCCGCGAGTGTTTGGGTGGA
AAACCCGGACGCGTAATGAAAGTGAAAGTTGAGATCCCTGTCGTGGGG-AGCATCGACGC
CCGGACCAGACCTTTTTGTGACGGTCTCTGCGGTAGAGCGTGTATGTTGGGACCCGAAAG
ATGGTGAACTATGCC-TGAATAGCGGTGAAGCCAGAGGAAACTCTGTTGGAGGCTCGTAG
CGATTCTGACGTGAAAATCGAATCGCCTAAATTGGG-TTTAGGGGCGAAGAACTA--TCG
AACCATCAATTAGCCTGGTT-CCTGCCGAAATTTCCCTCACTTTACCAA-AAACTCATTT
CAGATTTATGTCACTTCGTTTGCTTCGAGACCGACTAATTTTTTTGGTTTCAGTTTTGCA
ACCGTACTCGCAAGGCGGAATGGTTATCGTGTTAACATCGTTACCAGTTTTTATTAAAA-
CTAACAACCACCATTCATCGTTGACAGTGAGAGGTATCTGGGTATCTAATCCTATTTCCT
ATTCTCACCTTCGTTTCTCAGCGTCAATCATTACTAGATAAAAAGCTTTCACCTTTAGTA
TTCCCCTTAGTATCTACGGATATAATCCCTACTCTAAGTATTATTCGGTTTATCCTCAAT
TTGATTCTAGCTTTAATTCATCTTATTATATACTGTGACACGTATATTTTAGTGTTATTT
TATAAACATTTAAATATCATTTATTTTTGCCTATATTCTTTATATTTTTTCCAAATCAAT
AATTAACCCTT-------------------ACAGATTAATTAAAAAAATGAATTAAATTA
AAGATAAGACTAAATATAATTTATATAATACAAATTTA-------------TTGTATTAT
TACGG-TTACAGAGCTATT--TATAAATAAAACTTTTA-AAGCAGCCTACATACCCTTTA
CGCCTGATTAGGACGACTAACGTTTGCGTCTCTGGCCTTACCGAGTCTTCTGGCACCAGT
--TTTGGACAACACTAATAGTAAGGTAATATCATTTTTTTCCCTTACGTTATCACAATCA
CCAACAATTACGCATGACGGCATA--AA--CAGCC-GCGGCTAC-CCTCCTACGGCTAA-
------------------------------------------------------------
------------------------------------------------------------
------------------------------------------------------------
------------------------------------------------------------
------------------------------------------------------------
------------------------------------------------------------
------------------------------------------------------------
------------------------------------------------------------
------------------------------------------------------------
------------------------------------------------------------
------------------------------------------------------------
------------------------------------------------------------
------------------------------------------------------------
------------------------------------------------------------
------------------------------------------------------------
----------------------------------------------------
>Lepista_saeva_975
CATTATTGA-TAAA-CTTGGTTGGGTTG-TGCTGGCTTTTCGGAGCATGTGCATGCCTAG
CGCCA-TTTTT--ACCACCTGTGCACATTTTGTAGATTTGAAACAATT----CTCGAGGA
AACTCGGTTTGAGGAATGCTGT---GCGGAAGCTT-AGCTTTTCTTGTGTTCCAAGTCTA
TGTTTTTA-TATACCCC----ATAAGAATGTAATAGAATGTCATTAATGGGC-TTTGTTG
CCTTTAAATTA--ATACAACTTTCAACAACGGATCTCTTGGTTCTCGCATCGATGAAGAA
CGCAGCGAAATGCGATAAGTAATGTGAATTGCAGAATTCAGTGAATCATCGAATCTTTGA
ACGCACCTTGCGCTCCTTGGTATTCCGAGGAGCATGCCTGTTTGAGTGTCATTAAATTCT
CAACCTTTCCAGCTTTTGCAAGTTGGATT-GGCTTGGATGTGGAGGGTTTTGCGGGCTT-
CTCA-GAAGTCGGCTCCTCTTAAATGCATTAGCAGAACCTTTGTGGACCAGCTTT-GGTG
TGATAATTATCTATGCCATTGTTGTAAAGCAGCTTTTATATGGGGTTCAGCTTCTAATAG
TCCATTGACTTGGACAATTTC-TGACATTTT-GACCTCATG-ATGT-TGGTCCGCACATT
TGACTT-GAGTTGAAATAGAGCTTT-GCTCGTGAACCAAATCAGGTGGGCTTGGCTGTCT
TTGCGGAAATGCTTTGGCAGCTTGTCTACGAATTGTAATCATAATATGGGCGGGGGTGAA
TCCTTTGCAGACGACTTGAATGGGAACGGGGTACTGTAAGCGGTAGAGTAGCCTTGTTGC
TACGATCCGCTGAGGTTAAGCCCTTGTTCTAAAGATTTGTTCAACTTT--GTTGAACTCT
TTTT---TCTCTTTTTT--CCTTCTCATGCACTCGCTTGAGGGCCGGTCTGTTT-GACTT
GTGC--ACTCGTGGTGGCA-TGTGAA---------A-CTGGATTGAAGAT-AGTAAGAAA
GTCAA-GGGTGTAATGTAAGTAAGTAAGTAGTAGTATACATAAGTCAGTTA-ATCTAATA
AGTCAATTT-AGTAAGCAAACTGCGAGTGAAGCGGGAAAAGCTCAAATTTAAAATCTGGC
GGTCTTTG--GCTGTCCGAGTTGTAATCTAGAGAAGTGCTATCCGCGCTGGACCGTGTAC
AAGTCTCCTGGAACGGAGCGTCATAGAGGGTGAGAATCCCGTCTTTGACACGGACTACCA
GGGCTTT-GTGATGTGCTCTCAAAGAGTC-GAGTTGTTTGGGAATGCAGCTCTAAATGGG
TGGTAAATTCCATCTAAAGCTAAATATTGGCGAGAGACCGATAGCGAACAAGTACCGTGA
GGGAAAGATGAAAAGAACTTTGGAAAGAGAGTTAAACAGTACGTGAAATTGTTGAAAGGG
AAACGCTTGAAGTCAGTCGCGTTGGCTGGGGATCAACCTTGCTCTTTTGCTTGGTGTACT
TTCCAGTTGACGGGTCAGCATCAATTTTGACCAGTGGACAAAGGTCAGGGGAATGTGGCA
TCTTCGGATGTGTTATAGCCCTTGGTTGCATACATTGGTTGGGATTGAGGAACTCAGCAC
GCCGCAAGGCC-GGGTCTTTG-ACCACGTACGTGCTTAGGATGCTGGCATAATGGCTTTA
ATCGACCCGTCTTGAAACACGGACCAAGGAGTCTAACATGCCCGCGAGTGTTTGGGTGGA
AAACCCGGACGCGTAATGAAAGTGAAAGTTGAGATCCCTGTCGTGGGG-AGCATCGACGC
CCGGACCAGACCTTTTTGTGACGGTCTCTGCGGTAGAGCGTGTATGTTGGGACCCGAAAG
ATGGTGAACTATGCC-TGAATAGCGGTGAAGCCAGAGGAAACTCTGTTGGAGGCTCGTAG
CGATTCTGACGTGAAAATCGAATCGCCTAAATTGGG-TTTAGGGGCGAAGAACTA--TCG
AACCATCAATTAGCCTGGTT-CCTGCCGAAATTTCCCTCACTTTACCAA-AAACTCATTT
CAGATTTATGTCACTTCGTTTGCTTCGAGACCGACTAATTTTTTTGGTTTCAGTTTTGCA
ACCGTACTCGCAAGGCGGAATGGTTATCGTGTTAACATCGTTACCAGTTTTTATTAAAA-
CTAACAACCACCATTCATCGTTGACAGTGAGAGGTATCTGGGTATCTAATCCTATTTCCT
ATTCTCACCTTCGTTTCTCAGCGTCAATCATTACTAGATAAAAAGCTTTCACCTTTAGTA
TTCCCCTTAGTATCTACGGATATAATCCCTACTCTAAGTATTATTCGGTTTATCCTCAAT
TTGATTCTAGCTTTAATTCATCTTATTATATACTGTGACACGTATATTTTAGTGTTATTT
TATAAACATTTAAATATCATTTATTTTTGCCTATATTCTTTATATTTTTTCCAAATCAAT
AATTAACCCTT-------------------ACAGATTAATTAAAAAA-TGAATTAAATTA
AAGATAAGACTAAATATAATTTATATAATACAAATTTA-------------TTGTATTAT
TACGG-TTACAGAGCTATT--TATAAATAAAACTTTTA-AAGCAGCCTACATACCCTTTA
CGCCTGATTAGGACGACTAACGTTTGCGTCTCTGGCCTTACCGAGTCTTCTGGCACCAGT
--TTTGGACAACACTAATAGTAAGGTAATATCATTTTTTTCCCTTACGTTATCACAATCA
CCAACAATTACGCATGACGGCATA--AA--CAGCC-GCGGCTAC-CCTCCTACGGCTAA-
------------------------------------------------------------
------------------------------------------------------------
------------------------------------------------------------
------------------------------------------------------------
------------------------------------------------------------
------------------------------------------------------------
------------------------------------------------------------
------------------------------------------------------------
------------------------------------------------------------
------------------------------------------------------------
------------------------------------------------------------
------------------------------------------------------------
------------------------------------------------------------
------------------------------------------------------------
------------------------------------------------------------
----------------------------------------------------
>Lepista_sordida_169
CATTATTGAATAAA-CTTGGTTGGGTTG-TGCTGGCTTTTTGGAGCATGTGCACGCCTAG
CGCCA-TTTTT--ACCACCTGTGCACCTTTTGTAGATTTGAAACAACT----CTCGAGGA
AACTCGGTTTGAGGAATGCTGT---GTGCAAACAT-GGCTTTCCTTGTGTTTCAAGTCTA
TGTTTTTATTATACCCC----ATAAGAATGTAATAGAATGTTATTAATGGGC-TTTA-TG
CCTTTAAATTA--ATACAACTTTCAACAACGGATCTCTTGGCTCTCGCATCGATGAAGAA
CGCAGCGAAATGCGATAAGTAATGTGAATTGCAGAATTCAGTGAATCATCGAATCTTTGA
ACGCACCTTGCGCTCCTTGGTATTCCGAGGAGCATGCCTGTTTGAGTGTCATTAAATTCT
CAACCTTTTCAGCTTTTGCAAGTTGGATT-GGCTTGGATGTGGAGGTTATTGCGGGCTT-
CTCTAGAAGTCGGCTCCTCTTAAATGCATTAGCGGAACCTTTGTGGACCAGCTTTTGGTG
TGATAATTATCTACGCCATGGTTGTGAAGCAGCTTTAACATGGGGTTCAGCTTCTAACAG
TCCATTGACTTGGACAAATTTATGACATTAT-GACCTCATG-ATGT-TGGTCCGCACATT
TGACTT-GAGTTGAAATAGAGCTTT-GCTCGTGAACCAAATCAGGTGGGCTTGACTGTCT
TTGCGGAAATGCTTTGGCAGTTTGTCTACGAATTGTAATCATAATATGGGCGGGGGTGAA
TCCTTTGCAGACGACTTGAATGGGAACGGGGTACTGTAAGCGGTAGAGTAGCCTTGTTGC
TACGATCCGCTGAGGTTAAGCCCTTGTTCTAAAGATTTGTTCAACTTT--GTTGAACTTT
TT-----------TCTT--CATTCTCATGCAGTCACTTAAGGGCCGGTCTTTCT-GACTT
GTGC--ACTGGTGGTCGCA-TGTGAG---------A-CTTGAGTGAAGAAGAAAAGTCTT
GTTAA------TGAGCTTAG----GAAATAATATAGATCAAAAGCAGGTTAAAGATGTAA
TAGTCATCACGGCCTAGGGACTGCGAGTGAAGCGGGAAAAGCTCAAATTTAAAATCTGGC
GGTCTTTG--GCCGTCCGAGTTGTAATCTAGAGAAGTGCTATCCGCGCTGGACCGTGTAC
AAGTCTCCTGGAACGGAGCGTCATAGAGGGTGAGAATCCCGTCTTTGACACGGACTACCA
GGGCTTT-GTGATGTGCTCTCAAAGAGTC-GAGTTGTTTGGGAATGCAGCTCTAAATGGG
TGGTAAATTCCATCTAAAGCTAAATATTGGCGAGAGACCGATAGCGAACAAGTACCGTGA
GGGAAAGATGAAAAGAACTTTGGAAAGAGAGTTAAACAGTACGTGAAATTGTTGAAAGGG
AAACGCTTGAAGTCAGTCGCGTTGGCTGGGGATCAACCTTGCTCTTTTGCTTGGTGTACT
TCCCAGTTGACGGGTCAGCATCAATTTTGACCAATGGAAAAAGGTCAGGGGAATGTGGCA
TCTTCGGATGTGTTATAGCCCTTGGTTGCATACATTGGTTGGGATTGAGGAACTCAGCAT
GCCGCAAGGCC-GGGTCTTTG-ACCACGTACATGCTTAGGATGCTGGCATAATGGCTTTA
ATCGACCCGTCTTGAAACACGGACCAAGGAGTCTAACATGCCCGCGAGTGTTTGGGTGGA
AAACCCGGACGCGTAATGAAAGTGAAAGTTGAGATCCCTATCGTGGGG-AGCATCGACGC
CCGGACCAGACCTTTT-GTGACGGT-TCCGCGGTAGAGCGTGTATGTTGGGACCCGAAAG
ATGGTGAACTATGCC-TGAATAG-GGTGAAGCCAGAGGAAACTCTGGTGGAGGCTCGTAG
CGATTCTGACGTGCAAATCGA-TCGTCGAATTTGGG-TATAGGGGCGAAAGACTAA-TCG
AACCATCTAGTAGC-TGGTT-CCTGCCTATGTTTCCCTCAGGATAGCAG-AAACTCCATT
CCAGATTATGTCACTTCGTTTGCTTCGAGACCGACTAATTTTTTTGGTTTCAGTTTTGCA
ACCGTACTCGCAAGGCGGAATGGTTATCGTGTTAACATCGTTACCAGTTTTTATTAAAA-
CTAACAACCACCATTCATCGTTGACAGTGAGAGGTATCTGGGTATCTAATCCTATTTCCT
ATTCTCACCTTCGTTTCTCAGCGTCAATCATTAGTAGATAAAAAGCTTTCACCTTTAGTA
TTCCCCTTAGTATCTACGGATATAATCCCTACTCTAAGTATTATTCGGTTTATCCCCAAT
TTGATTCTAGCTTTAATTAATCTTATATTATACTGTTACATATATATTTACCC-------
-----------------------------CGAAGGGCCTTGTTATTTT------------
-ATTCACATTT-------------------------------------------------
--------------------TTATATATGG------------------------------
------TTACAGAGCTATT--TATAAATAAAACTTTTA-AAGCAGCCTACATACCCTTTA
CGCCTGATTAGGACGACTAACGTTTGCGTCTCTGGCCTTACCGAGTCTTCTGGCACCAGT
--TTTGGACAACACTAATAGTAAGGTAATATCATTTTTTTCCCTTACGTTATCACAATCA
CCAACAATTACGCATGACT-CATGTGATTTCAGTTAGCTAGTTC-ACTCTTGCGAGCATG
CTGAACTCGGCAAGGGATCCTTCAAATATGGTACCTGCTTAC---ATCCCAC------TG
TCT---CTTTTATTCTAAACCCTCCCCCTT-AGCATGGGTACTCGACAAACTCAAGGCCG
AACGTGAGCGCGGTATCACTATCGATATCGCCCTCTGGAAGTTCGAGACACCCAAATACG
GTGTGACCGTACGTCTTTTCCTAC-AAGACTAAAAGTATATTCAATAATGAAGACCCCTT
--TAT-TAGGTCATTGATGCTCCTGGACATCGCGATTTTATCAAGAACATGATCACCGGT
ACATCTCAGGCCGATTGTGCCATCCTCATCATTGCAGGTGGTACTGGTGAGTTCGAGGCT
GGTATCTCCAAAGATGGTCAAACTCGCGAGCACGCCCTCCTCGCCTTCACCCTTGGTGTG
CGCCAACTGATTGTTGCTGTTAACAAAATGGACACCACCAAGGTTTGGACCA------AC
TGCTGGT---TTTCTTATTGTATCTCAAACAT-TTTTTTACAGTGGAGTGAGGACCGATT
TAACGAAATCGTGAAGGAGACTTCTGGTTTCATCAAGAAGGTCGGTTACAACCCAAAGAC
YGTTGCTTTCGTGCCCATTT-CTGGTTGGCATGGCGACAATATGTTGGAGGAATCAGCCA
AGTAAGTGACGTTATCGTATATCAGTT--CACGAGAGA------TTAAT--ATGGCTCAT
TTTAGCATGCCGTGGTACAAGGGTTGGACGAAGGAGA-CCAAAGCTGGTGTCGTCAAGGG
CAAGACCCTT-CTAGATGCTATTGATGCTATTGAGCCCCCTGTTCGGCC-TTCTGAGAAG
CCTCTCCGTCTACCCCTCCAGGATGTCTACAAAATCGGCGGTATCGGAAC-TGTGCC-CG
TTGGACGTGTAGAGA-CTGGTATCATCAAAGGCGGGCATGG-----------
>Lepista_sordida_40
CATTATTGAATAAA-CTTGGTTGGGTTG-TGCTGGCTTTTTGGAGCATGTGCACGCCTAG
CGCCA-TTTTT--ACCACCTGTGCACCTTTTGTAGATTTGAAACAACT----CTCGAGGA
AACTCGGTTTGAGGAATGCTGT---GTGCAAACAT-GGCTTTCCTTGTGTTTCAAGTCTA
TGTTTTTATTATACCCC----ATAAGAATGTAATAGAATGTTATTAATGGGC-TTTA-TG
CCTTTAAATTA--ATACAACTTTCAACAACGGATCTCTTGGCTCTCGCATCGATGAAGAA
CGCAGCGAAATGCGATAAGTAATGTGAATTGCAGAATTCAGTGAATCATCGAATCTTTGA
ACGCACCTTGCGCTCCTTGGTATTCCGAGGAGCATGCCTGTTTGAGTGTCATTAAATTCT
CAACCTTTTCAGCTTTTGCAAGTTGGATT-GGCTTGGATGTGGAGGTTATTGCGGGCTT-
CTCTAGAAGTCGGCTCCTCTTAAATGCATTAGCGGAACCTTTGTGGACCAGCTTTTGGTG
TGATAATTATCTACGCCATGGTTGTGAAGCAGCTTTAACATGGGGTTCAGCTTCTAACAG
TCCATTGACTTGGACAAATTTATGACATTTTTGACCTCATGCATGT-TGGTCCGCACATT
TGACTT-GAGTTGAAATAGAGCTTT-GCTCGTGAACCAAATCAGGTGGGCTTGACTGTCT
TTGCGGAAATGCTTTGGCAGTTTGTCTACGAATTGTAATCATAATATGGGCGGGGGTGAA
TCCTTTGCAGACGACTTGAATGGGAACGGGGTACTGTAAGCGGTAGAGTAGCCTTGTTGC
TACGATCCGCTGAGGTTAAGCCCTTGTTCTAAAGATTTGTTCAACTTT--GTTGAACTTT
TT-----------TCTT--CATTCTCATGCAGTCACTTAAGGGCCGGTCTTTCT-GACTT
GTGC--ACTGGTGGTTGCA-TGTGAG---------A-CTTGAGTGAAGAAGAAAAGTCTT
GTTAA------TGAGCTTAG----GAAATAATATAGATCAAAAGCAGGTTAAGGATGTAA
TAGTCATCACGGC-TAAGG-----------------------------------------
------------------------------------------------------------
------------------------------------------------------------
------------------------------------------------------------
------------------------------------------------------------
------------------------------------------------------------
------------------------------------------------------------
------------------------------------------------------------
------------------------------------------------------------
------------------------------------------------------------
------------------------------------------------------------
------------------------------------------------------------
------------------------------------------------------------
------------------------------------------------------------
------------------------------------------------------------
------------------------------------------------------------
-----------CACTTCGTTTGCTTCGAGACCGACTAATTTTTTTGGTTTCAGTTTTGCA
ACCGTACTCGCAAGGCGGAATGGTTATCGTGTTAACATCGTTACCAGTTTTTATTAAAA-
CTAACAACCACCATTCATCGTTGACAGTGAGAGGTATCTGGGTATCTAATCCTATTTCCT
ATTCTCACCTTCGTTTCTCAGCGTCAATCATTAGTAGATAAAAAGCTTTCACCTTTAGTA
TTCCCCTTAGTATCTACGGATATAATCCCTACTCTAAGTATTATTCGGTTTATCCCCAAT
TTGATTCTAGCTTTAATTAATCTTATATTATACTGTTACATATATATTTACCC-------
-----------------------------CGAAGGGCCTTGTTATTTT------------
-ATTCACATTT-------------------------------------------------
--------------------TTATATATGG------------------------------
------TTACAGAGCTATT--TATAAATAAAACTTTTA-AAGCAGCCTACATACCCTTTA
CGCCTGATTAGGACGACTAACGTTTGCGTCTCTGGCCTTACCGAGTCTTCTGGCACCAGT
--TTTGGACAACACTAATAGTAAGGTAATATCATTTTTTTCCCTTACGTTATCACAATCA
CCAACAATTACGCATGACT-CATGTGATTTCAGTTAGCTAGTTC-ACTCTTGCGAGCAT-
------------------------------------------------------------
------------------------------------------------------------
------------------------------------------------------------
------------------------------------------------------------
------------------------------------------------------------
------------------------------------------------------------
------------------------------------------------------------
------------------------------------------------------------
------------------------------------------------------------
------------------------------------------------------------
------------------------------------------------------------
------------------------------------------------------------
------------------------------------------------------------
------------------------------------------------------------
------------------------------------------------------------
----------------------------------------------------
>Lepista_sordida_831
CATTATTGAATAAA-CTTGGTTGGGTTG-TGCTGGCTTTTTGGAGCATGTGCACGCCTAG
CGCCA-TTTTT--ACCACCTGTGCACCTTTTGTAGATTTGAAACAACT----CTCGAGGA
AACTCGGTTTGAGGAATGCTGT---GTGCAAACAT-GGCTTTCCTTGTGTTTCAAGTCTA
TGTTTTTATTATACCCC----ATAAGAATGTAATAGAATGTTATTAATGGGC-TTTA-TG
CCTTTAAATTA--ATACAACTTTCAACAACGGATCTCTTGGCTCTCGCATCGATGAAGAA
CGCAGCGAAATGCGATAAGTAATGTGAATTGCAGAATTCAGTGAATCATCGAATCTTTGA
ACGCACCTTGCGCTCCTTGGTATTCCGAGGAGCATGCCTGTTTGAGTGTCATTAAATTCT
CAACCTTTTCAGCTTTTGCAAGTTGGATT-GGCTTGGATGTGGAGGTTATTGCGGGCTT-
CTCTAGAAGTCGGCTCCTCTTAAATGCATTAGCGGAACCTTTGTGGACCAGCTTTTGGTG
TGATAATTATCTACGCCATGGTTGTGAAGCAGCTTTAACATGGGGTTCAGCTTCTAACAG
TCCATTGACTTGGACAAATTTATGACATTTTTGACCTCATG-ATGT-TGGTCCGCACATT
TGACTT-GAGTTGAA-TAGAGCTTT-GCTCGTGAACCAAATCAGGTGGGCTTGACTGTCT
TTGCGGAAATGCTTTGGCAGTTTGTCTACGAATTGTAATCATAATATGGGCGGGGGTGAA
TCCTTTGCAGACGACTTGAATGGGAACGGGGTACTGTAAGCGGTAGAGTAGCCTTGTTGC
TACGATCCGCTGAGGTTAAGCCCTTGTTCTAAAGATTTGTTCAACTTT--GTTGAACTTT
TT-----------TCTT--CATTCTCATGCAGTCACTTAAGGGCCGGTCTTTCT-GACTT
GTGC--ACTGGTGGTCGCA-TGTGAG---------A-CTTGAGTGAAGAAGAAAAGTCTT
GTTAA------TGAGCTTAG----GAAATAAAATAGATCAAAAGCAGGTTAAGGATGTAA
TAGTCATCACGGCCTAAGGACTGCGAGTGAAGCGGGAAAAGCTCAAATTTAAAATCTGGC
GGTCTTTG--GCCGTCCGAGTTGTAATCTAGAGAAGTGCTATCCGCGCTGGACCGTGTAC
AAGTCTCCTGGAACGGAGCGTCATAGAGGGTGAGAATCCCGTCTTTGACACGGACTACCA
GGGCTTT-GTGATGTGCTCTCAAAGAGTC-GAGTTGTTTGGGAATGCAGCTCTAAATGGG
TGGTAAATTCCATCTAAAGCTAAATATTGGCGAGAGACCGATAGCGAACAAGTACCGTGA
GGGAAAGATGAAAAGAACTTTGGAAAGAGAGTTAAACAGTACGTGAAATTGTTGAAAGGG
AAACGCTTGAAGTCAGTCGCGTTGGCTGGGGATCAACCTTGCTCTTTTGCTTGGTGTACT
TCCCAGTTGACGGGTCAGCATCAATTTTGACCAATGGAAAAAGGTCAGGGGAATGTGGCA
TCTTCGGATGTGTTATAGCCCTTGGTTGCATACATTGGTTGGGATTGAGGAACTCAGCAT
GCCGCAAGGCC-GGGTCTTTG-ACCACGTACATGCTTAGGATGCTGGCATAATGGCTTTA
ATCGACCCGTCTTGAAACACGGACCAAGGAGTCTAACATGCCCGCGAGTGTTTGGGTGGA
AAACCCGGACGCGTAATGAAAGTGAAAGTTGAGATCCCTATCGTGGGG-AGCATCGACGC
CCGGACCAGACCTTTT-GTGACGGT-TCCGCGGTAGAGCGTGTATGTTGGGACCCGAAAG
ATGGTGAACTATGCC-TGAATAG-GGTGAAGCCAGAGGAAACTCTGGTGGAGGCTCGTAG
CGATTCTGACGTGCAAATCGA-TCGTCGAATTTGGG-TATAGGGGCGAAAGACTAA-TCG
AACCATCTAGTAAC-TGGTT-CCTGCCGAAGTTTCCCTCATGATAGCAG-AAACTCATTT
CAGATTTATGTCACTTCGTTTGCTTCGAGACCGACTAATTTTTTTGGTTTCAGTTTTGCA
ACCGTACTCGCAAGGCGGAATGGTTATCGTGTTAACATCGTTACCAGTTTTTATTAAAA-
CTAACAACCACCATTCATCGTTGACAGTGAGAGGTATCTGGGTATCTAATCCTATTTCCT
ATTCTCACCTTCGTTTCTCAGCGTCAATCATTAGTAGATAAAAAGCTTTCACCTTTAGTA
TTCCCCTTAGTATCTACGGATATAATCCCTACTCTAAGTATTATTCGGTTTATCCCCAAT
TTGATTCTAGCTTTAATTAATCTTATATTATACTGTTACATATATATTTACCC-------
-----------------------------CGAAGGGCCTTGTTATTTT------------
-ATTCACATTT-------------------------------------------------
--------------------TTATATATGG------------------------------
------TTACAGAGCTATT--TATAAATAAAACTTTTA-AAGCAGCCTACATACCCTTTA
CGCCTGATTAGGACGACTAACGTTTGCGTCTCTGGCCTTACCGAGTCTTCTGGCACCAGT
--TTTGGACAACACTAATAGTAAGGTAATATCATTTTTTTCCCTTACGTTATCACAATCA
CCAACAATTACGCATGACT-CATGTGATTTCAGTTAGCTAGTTC-ACTCTTGCGAGCAT-
------------------------------------------------------------
------------------------------------------------------------
------------------------------------------------------------
------------------------------------------------------------
------------------------------------------------------------
------------------------------------------------------------
------------------------------------------------------------
------------------------------------------------------------
------------------------------------------------------------
------------------------------------------------------------
------------------------------------------------------------
------------------------------------------------------------
------------------------------------------------------------
------------------------------------------------------------
------------------------------------------------------------
----------------------------------------------------
>Lepista_sordida_832
CATTATTGAATAAA-CTTGGTTGGGTTG-TGCTGGCTTTTTGGAGCATGTGCACACCTAG
CGCCA-TTTTT--ACCACCTGTGCACCTTTTGTAGATTTGAAACAACT----CTCGAGGA
AACTCGGTTTGAGGAATGCTGT---GTGCAAACAT-GGCTTTCCTTGTGTTTCAAGTCTA
TGTTTTTATTATACCCC----ATAAGAATGTAATAGAATGTTATTAATGGGC-TTTA-TG
CCTTTAAATTA--ATACAACTTTCAACAACGGATCTCTTGGCTCTCGCATCGATGAAGAA
CGCAGCGAAATGCGATAAGTAATGTGAATTGCAGAATTCAGTGAATCATCGAATCTTTGA
ACGCACCTTGCGCTCCTTGGTATTCCGAGGAGCATGCCTGTTTGAGTGTCATTAAATTCT
CAACCTTTTCAGCTTTTGCAAGTTGGATT-GGCTTGGATGTGGAGGTTATTGCGGGCTT-
CTCTAGAAGTCGGCTCCTCTTAAATGCATTAGCGGAACCTTTGTGGACCAGCTTTTGGTG
TGATAATTATCTACGCCATGGTTGTGAAGCAGCTTTAACATGGGGTTCAGCTTCTAACAG
TCCATTGACTTGGACAAATTTATGACATTTTTGACCTCATG-ATGT-TGGTACGCACATT
TGACTT-GAGTTGAAATAGAGCTTT-GCTCGTGAACCAAATCAGGTGGGCTTGACTGTCT
TTGCGGAAATGCTTTGGCAGTTTGTCTACGAATTGTAATCATAATATGGGCGGGGGTGAA
TCCTTTGCAGACGACTTGAATGGGAACGGGGTACTGTAAGCGGTAGAGTAGCCTTGTTGC
TACGATCCGCTGAGGTTAAGCCCTTGTTCTAAAGATTTGTTCAACTTT--GTTGAACTTT
TT-----------TCTT--CATTCTCATGCAGTCACTTAAGGGCCGGTCTTTCT-GACTT
GTGC--ACTGGTGGTCGCA-TGTGAG---------A-CTTGAGTGAAGAAGAAAAGTCTT
GTTAA------TGAGCTTAG----GAAATAATATAGATCAAAAGCAGGTTAAAGATGTAA
TAGTCATCACGGCCTAGGGACTGCGAGTGAAGCGGGAAAAGCTCAAATTTAAAATCTGGC
GGTCTTTG--GCCGTCCGAGTTGTAATCTAGAGAAGTGCTATCCGCGCTGGACCGTGTAC
AAGTCTCCTGGAACGGAGCGTCATAGAGGGTGAGAATCCCGTCTTTGACACGGACTACCA
GGGCTTT-GTGATGTGCTCTCAAAGAGTC-GAGTTGTTTGGGAATGCAGCTCTAAATGGG
TGGTAAATTCCATCTAAAGCTAAATATTGGCGAGAGACCGATAGCGAACAAGTACCGTGA
GGGAAAGATGAAAAGAACTTTGGAAAGAGAGTTAAACAGTACGTGAAATTGTTGAAAGGG
AAACGCTTGAAGTCAGTCGCGTTGGCTGGGGATCAACCTTGCTCTTTTGCTTGGTGTACT
TCCCAGTTGACGGGTCAGCATCAATTTTGACCAATGGAAAAAGGTCAGGGGAATGTGGCA
TCTTCGGATGTGTTATAGCCCTTGGTTGCATACATTGGTTGGGATTGAGGAACTCAGCAT
GCCGCAAGGCC-GGGTCTTTG-ACCACGTACATGCTTAGGATGCTGGCATAATGGCTTTA
ATCGACCCGTCTTGAAACACGGACCAAGGAGTCTAACATGCCCGCGAGTGTTTGGGTGGA
AAACCCGGACGCGTAATGAAAGTGAAAGTTGAGATCCCTATCGTGGGG-AGCATCGACGC
CCGGACCAGACCTTTT-GTGACGGT-TCCGCGGTAGAGCGTGTATGTTGGGACCCGAAAG
ATGGTGAACTATGCC-TGAATAG-GGTGAAGCCAGAGGAAACTCTGGTGGAGGCTCGTAG
CGATTCTGACGTGCAAATCGA-TCGTCGAATTTGGG-TATAGGGGCGAAAGACTAA-TCG
AACCATCTAGTAGC-TGGTT-CCTGCCGAAGTTTCCCTCA-GATAGCAG-AAACTCATTT
CAGATTTATGTCACTTCGTTTGCTTCGAGACCGACTAATTTTTTTGGTTTCAGTTTTGCA
ACCGTACTCGCAAGGCGGAATGGTTATCGTGTTAACATCGTTACCAGTTTTTATTAAAA-
CTAACAACCACCATTCATCGTTGACAGTGAGAGGTATCTGGGTATCTAATCCTATTTCCT
ATTCTCACCTTCGTTTCTCAGCGTCAATCATTAGTAGATAAAAAGCTTTCACCTTTAGTA
TTCCCCTTAGTATCTACGGATATAATCCCTACTCTAAGTATTATTCGGTTTATCCCCAAT
TTGATTCTAGCTTTAATTAATCTTATATTATACTGTTACATATATATTTACCC-------
-----------------------------CGAAGGGCCTTGTTATTTT------------
-ATTCACATTT-------------------------------------------------
--------------------TTATATATGG------------------------------
------TTACAGAGCTATT--TATAAATAAAACTTTTA-AAGCAGCCTACATACCCTTTA
CGCCTGATTAGGACGACTAACGTTTGCGTCTCTGGCCTTACCGAGTCTTCTGGCACCAGT
--TTTGGACAACACTAATAGTAAGGTAATATCATTTTTTTCCCTTACGTTATCACAATCA
CCAACAATTACGCATGACT-CATGTGATTTCAGTTAGCTAGTTCTACTCTTGCGAGCATG
CTGAACTCGGCAAGGGAT-CTTCAAATATGGTACCTGCTTAC---ATCCCAC------TG
TTT---CTTT-ATTCTAAACCCTCCCCGTT-AGCATGGGTACTCGACAAACTCAAGGCCG
AACGTGAGCGCGGTATCACTATCGATATCGCCCTCTGGAAGTTCGAGACACCCAAATACG
GTGTGACCGTACGTCTTTTCCTAC-AAGACTAAAAGTATATTCAATAATGAAGACCCCTT
--TAT-TAGGTCATTGATGCTCCTGGACATCGCGATTTTATCAAGAACATGATCACCGGT
ACATCTCAGGCCGATTGTGCCATCCTCATCATTGCAGGTGGTACTGGTGAGTTCGAGGCT
GGTATCTCCAAAGATGGTCAAACTCGCGAGCACGCCCTCCTCGCCTTCACCCTTGGTGTG
CGCCAACTGATTGTTGCTGTTAACAAAATGGACACCACCAAGGTTTGGACCA------AC
TGCTGGT---TTTCTTATTGTATCTCAAACAT-TTTTTTACAGTGGAGTGAGGACCGATT
TAACGAAATCGTGAAGGAGACTTCTGGTTTCATCAAGAAGGTCGGTTACAACCCAAAGAC
TGTTGCTTTCGTGCCCATTT-CTGGTTGGCATGGCGACAATATGTTGGAGGAATCAGCCA
AGTAAGTGACGTTATCGTATATCAGTT--CACGAGAGA------TTAAT--ATGGCTCAT
TTTAGCATGCCGTGGTACAAGGGTTGGACGAAGGAGA-CCAAAGCTGGTGTCGTCAAGGG
CAAGACCCTT-CTAGATGCTATTGATGCTATTGAGCCCCCTGTTCGGCC-TTCTGAGAAG
CCTCTCCGTCTACCCCTCCAGGATGTCTACAAAATCGGCGGTATCGGAACCTGTGCCACG
CTG-------------------------------------------------
>Lepista_sordida_916
CATTATTGAATAAA-CTTGGTTGGGTTG-TGCTGGCTTTTTGGAGCATGTGCACGCCTAG
CGCCA-TTTTT--ACCACCTGTGCACCTTTTGTAGATTTGAAACAACT----CTCGAGGA
AACTCGGTTTGAGGAATGCTGT---GTGCAAACAT-GGCTTTCCTTGTGTTTCAAGTCTA
TGTTTTTATTATACCCC----ATAAGAATGTAATAGAATGTTATTAATGGGC-TTTA-TG
CCTTTAAATTA--ATACAACTTTCAACAACGGATCTCTTGGCTCTCGCATCGATGAAGAA
CGCAGCGAAATGCGATAAGTAATGTGAATTGCAGAATTCAGTGAATCATCGAATCTTTGA
ACGCACCTTGCGCTCCTTGGTATTCCGAGGAGCATGCCTGTTTGAGTGTCATTAAATTCT
CAACCTTTTCAGCTTTTGCAAGTTGGATT-GGCTTGGATGTGGAGGTTATTGCGGGCTT-
CTCTAGAAGTCGGCTCCTCTTAAATGCATTAGCGGAACCTTTGTGGACCAGCTTTTGGTG
TGATAATTATCTACGCCATGGTTGTGAAGCAGCTTTAACATGGGGTTCAGCTTCTAACAG
TCCATTGACTTGGACAAATTTATGACATTTTTGACCTCATG-ATGT-TGGTC-GCACATT
TGACTT-GAGTTGAAATAGAGCTTT-GCTCGTGAACCAAATCAGGTGGGCTTGACTGTCT
TTGCGGAAATGCTTTGGCAGTTTGTCTACGAATTGTAATCATAATATGGGCGGGGGTGAA
TCCTTTGCAGACGACTTGAATGGGAACGGGGTACTGTAAGCGGTAGAGTAGCCTTGTTGC
TACGATCCGCTGAGGTTAAGCCCTTGTTCTAAAGATTTGTTCAACTTT--GTTGAACTTT
TT-----------TCTT--CATTCTCATGCAGTCACTTAAGGGCCGGTCTTTCT-GACTT
GTGC--ACTGGTGGTTGCA-TGTGAG---------A-CTTGAGTGAAGAAGAAAAGTCTT
GTTAA------TGAGCTTAG----GAAATAATATAGATCAAAAGCAGGTTAAGGATGTAA
TAGTCATCACGGCCTAGGGACTGCGAGTGAAGCGGGAAAAGCTCAAATTTAAAATCTGGC
GGTCTTTG--GCCGTCCGAGTTGTAATCTAGAGAAGTGCTATCCGCGCTGGACCGTGTAC
AAGTCTCCTGGAACGGAGCGTCATAGAGGGTGAGAATCCCGTCTTTGACACGGACTACCA
GGGCTTT-GTGATGTGCTCTCAAAGAGTC-GAGTTGTTTGGGAATGCAGCTCTAAATGGG
TGGTAAATTCCATCTAAAGCTAAATATTGGCGAGAGACCGATAGCGAACAAGTACCGTGA
GGGAAAGATGAAAAGAACTTTGGAAAGAGAGTTAAACAGTACGTGAAATTGTTGAAAGGG
AAACGCTTGAAGTCAGTCGCGTTGGCTGGGGATCAACCTTGCTCTTTTGCTTGGTGTACT
TCCCAGTTGACGGGTCAGCATCAATTTTGACCAATGGAAAAAGGTCAGGGGAATGTGGCA
TCTTCGGATGTGTTATAGCCCTTGGTTGCATACATTGGTTGGGATTGAGGAACTCAGCAT
GCCGCAAGGCC-GGGTCTTTG-ACCACGTACATGCTTAGGATGCTGGCATAATGGCTTTA
ATCGACCCGTCTTGAAACACGGACCAAGGAGTCTAACATGCCCGCGAGTGTTTGGGTGGA
AAACCCGGACGCGTAATGAAAGTGAAAGTTGAGATCCCTATCGTGGGG-AGCATCGACGC
CCGGACCAGACCTTTT-GTGACGGT-TCCGCGGTAGAGCGTGTATGTTGGGACCCGAAAG
ATGGTGAACTATGCC-TGAATAG-GGTGAAGCCAGAGGAAACTCTGGTGGAGGCTCGTAG
CGATTCTGACGTGCAAATCGA-TCGTCGAATTTGGG-TATAGGGGCGAAAGACTAA-TCG
AACCATCTAGTAGC-TGGTT-CCTGCCGAAGTTTCCCTCAGGATAGCAG-AAACTCATTT
CAGATTTATGTACCCTAGAT-GCT-CGAGAC-GACTAATTTTTTTGGTTTCAGTTTTGCA
ACCGTACTCGCAAGGCGGAATGGTTATCGTGTTAACATCGTTACCAGTTTTTATTAAAA-
CTAACAACCACCATTCATCGTTGACAGTGAGAGGTATCTGGGTATCTAATCCTATTTCCT
ATTCTCACCTTCGTTTCTCAGCGTCAATCATTAGTAGATAAAAAGCTTTCACCTTTAGTA
TTCCCCTTAGTATCTACGGATATAATCCCTACTCTAAGTATTATTCGGTTTATCCCCAAT
TTGATTCTAGCTTTAATTAATCTTATATTATACTGTTACATATATATTTACCC-------
-----------------------------CGAAGGGCCTTGTTATTTT------------
-ATTCACATTT-------------------------------------------------
--------------------TTATATATGG------------------------------
------TTACAGAGCTATT--TATAAATAAAACTTTTA-AAGCAGCCTACATACCCTTTA
CGCCTGATTAGGACGACTAACGTTTGCGTCTCTGGCCTTACCGAGTCTTCTGGCACCAGT
--TTTGGACAACACTAATAGTAAGGTAATATCATTTTTTTCCCTTACGTTATCACAATCA
CCAACAATTACGCATGACT-CATGTGATTTCAGTTAGCTAGTTC-ACTCTTGCGAGCATG
CTGA-CTCGGCAAGGGATCCTTCAAATATGGTACCTGCTTAC---ATCCCAC------TG
TCT---CTTTTATTCTAAACCCTCCCCCTT-AGCATGGGTACTCGACAAACTCAAGGCCG
AACGTGAGCGCGGTATCACTATCGATATCGCCCTCTGGAAGTTCGAGACACCCAAATACG
GTGTGACCGTACGTCTTTTCCTAC-AAGACTAAAAGTATATTCAATAATGAAGACCCCTT
--TAT-TAGGTCATTGATGCTCCTGGACATCGCGATTTTATCAAGAACATGATCACCGGT
ACATCTCAGGCCGATTGTGCCATCCTCATCATTGCAGGTGGTACTGGTGAGTTCGAGGCT
GGTATCTCCAAAGATGGTCAAACTCGCGAGCACGCCCTCCTCGCCTTCACCCTTGGTGTG
CGCCAACTGATTGTTGCTGTTAACAAAATGGACACCACCAAGGTTTGGACCA------AC
TGCTGGT---TTTCTTATTGTATCTCAAACAT-TTTTTTACAGTGGAGTGAGGACCGATT
TAACGAAATCGTGAAGGAGACTTCTGGTTTCATCAAGAAGGTCGGTTACAACCCAAAGAC
CGTTGCTTTCGTGCCCATTTTCTGGTTGGCATGGCGACAATATGTTGGAGGAATCAGCCA
AGTAAGTGACGTTATCGTATATCAGTTT-CACGAGAGA------TTAAT--ATGGCTCAT
TTTAGCATGCCGTGGTACAAGGGTTGGACGAAGGAGA-CCAAAGCTGGTGTCGTCAAGGG
CAAGACCCTTTCTAGATGCTATTGATGCTATTGAGCCCCCTGTTCGGCC-TTCTGAGAAG
CCTCTCCGTCTACCCCTCCAGGATGTCTACAAA-TCGGCGGTATCAGAAC-TGTGCC-CG
TTGGACGT--------------------------------------------
>Lepista_sordida_921
CATTATTGAATAAA-CTTGGTTGGGTTG-TGCTGGCTTTTTGGAGCATGTGCACGCCTAG
CGCCA-TTTTT--ACCACCTGTGCACCTTTTGTAGATTTGAAACAACT----CTCGAGGA
AACTCGGTTTGAGGAATGCTGT---GTGCAAACAT-GGCTTTCCTTGTGTTTCAAGTCTA
TGTTTTTATTATACCCC----ATAAGAATGTAATAGAATGTTATTAATGGGC-TTTA-TG
CCTTTAAATTA--ATACAACTTTCAACAACGGATCTCTTGGCTCTCGCATCGATGAAGAA
CGCAGCGAAATGCGATAAGTAATGTGAATTGCAGAATTCAGTGAATCATCGAATCTTTGA
ACGCACCTTGCGCTCCTTGGTATTCCGAGGAGCATGCCTGTTTGAGTGTCATTAAATTCT
CAACCTTTTCAGCTTTTGCAAGTTGGATT-GGCTTGGATGTGGAGGTTATTGCGGGCTT-
CTCTAGAAGTCGGCTCCTCTTAAATGCATTAGCGGAACCTTTGTGGACCAGCTTTTGGTG
TGATAATTATCTACGCCATGGTTGTGAAGCAGCTTTAACATGGGGTTCAGCTTCTAACAG
TCCATTGACTTGGACAAATTTATGACATTTTTGACCTCATG-ATGT-TGGTC-GCACATT
TGACTT-GAGTTGAAATAGAGCTTT-GCTCGTGAACCAAATCAGGTGGGCTTGACTGTCT
TTGCGGAAATGCTTTGGCAGTTTGTCTACGAATTGTAATCATAATATGGGCGGGGGTGAA
TCCTTTGCAGACGACTTGAATGGGAACGGGGTACTGTAAGCGGTAGAGTAGCCTTGTTGC
TACGATCCGCTGAGGTTAAGCCCTTGTTCTAAAGATTTGTTCAACTTT--GTTGAACTTT
TT-----------TCTT--CATTCTCATGCAGTCACTTAAGGGCCGGTCTTTCT-GACTT
GTGC--ACTGGTGGTCGCA-TGTGAG---------A-CTTGAGTGAAGAAGAAAAGTCTT
GTTAA------TGAGCTTAG----GAAATAATATAGATCAAAAGCAGGTTAAGGATGTAA
TAGTCATCACGGCCTAAAGACTGCGAGTGAAGCGGGAAAAGCTCAAATTTAAAATCTGGC
GGTCTTTG--GCCGTCCGAGTTGTAATCTAGAGAAGTGCTATCCGCGCTGGACCGTGTAC
AAGTCTCCTGGAACGGAGCGTCATAGAGGGTGAGAATCCCGTCTTTGACACGGACTACCA
GGGCTTT-GTGATGTGCTCTCAAAGAGTC-GAGTTGTTTGGGAATGCAGCTCTAAATGGG
TGGTAAATTCCATCTAAAGCTAAATATTGGCGAGAGACCGATAGCGAACAAGTACCGTGA
GGGAAAGATGAAAAGAACTTTGGAAAGAGAGTTAAACAGTACGTGAAATTGTTGAAAGGG
AAACGCTTGAAGTCAGTCGCGTTGGCTGGGGATCAACCTTGCTCTTTTGCTTGGTGTACT
TCCCAGTTGACGGGTCAGCATCAATTTTGACCAATGGAAAAAGGTCAGGGGAATGTGGCA
TCTTCGGATGTGTTATAGCCCTTGGTTGCATACATTGGTTGGGATTGAGGAACTCAGCAT
GCCGCAAGGCC-GGGTCTTTG-ACCACGTACATGCTTAGGATGCTGGCATAATGGCTTTA
ATCGACCCGTCTTGAAACACGGACCAAGGAGTCTAACATGCCCGCGAGTGTTTGGGTGGA
AAACCCGGACGCGTAATGAAAGTGAAAGTTGAGATCCCTATCGTGGGG-AGCATCGACGC
CCGGACCAGACCTTTT-GTGACGGT-TCCGCGGTAGAGCGTGTATGTTGGGACCCGAAAG
ATGGTGAACTATGCC-TGAATAG-GGTGAAGCCAGAGGAAACTCTGGTGGAGGCTCGTAG
CGATTCTGACGTGCAAATCGA-TCGTCGAATTTGGG-TATAGGGGCGAAAGACTAA-TCG
AACCATCTAGTAGC-TGGTT-CCTGCCGAAGTTTCCCTCAGGATAGCAG-AAACTCATTT
CAGATTTATGTAAATT-GAT-GCT-CGAGAC-GACTAATTTTTTTGGTTTCAGTTTTGCA
ACCGTACTCGCAAGGCGGAATGGTTATCGTGTTAACATCGTTACCAGTTTTTATTAAAA-
CTAACAACCACCATTCATCGTTGACAGTGAGAGGTATCTGGGTATCTAATCCTATTTCCT
ATTCTCACCTTCGTTTCTCAGCGTCAATCATTAGTAGATAAAAAGCTTTCACCTTTAGTA
TTCCCCTTAGTATCTACGGATATAATCCCTACTCTAAGTATTATTCGGTTTATCCCCAAT
TTGATTCTAGCTTTAATTAATCTTATATTATACTGTTACATATATATTTACCC-------
-----------------------------CGAAGGGCCTTGTTATTTT------------
-ATTCACATTT-------------------------------------------------
--------------------TTATATATGG------------------------------
------TTACAGAGCTATT--TATAAATAAAACTTTTA-AAGCAGCCTACATACCCTTTA
CGCCTGATTAGGACGACTAACGTTTGCGTCTCTGGCCTTACCGAGTCTTCTGGCACCAGT
--TTTGGACAACACTAATAGTAAGGTAATATCATTTTTTTCCCTTACGTTATCACAATCA
CCAACAATTACGCATGACT-CATGTGATTTCAGTTAGCTAGTTC-ACTCTTGCGAGCATG
CTGA-CTCGGCAAGGGATCCTTCAAATATGGTACCTGCTTAC---ATCCCAC------TG
TCT---CTTTTATTCTAAACCCTCCCCCTT-AGCATGGGTACTCGACAAACTCAAGGCCG
AACGTGAGCGCGGTATCACTATCGATATCGCCCTCTGGAAGTTCGAGACACCCAAATACG
GTGTGACCGTACGTCTTTTCCTAC-AAGACTAAAAGTATATTCAATAATGAAGACCCCTT
--TAT-TAGGTCATTGATGCTCCTGGACATCGCGATTTTATCAAGAACATGATCACCGGT
ACATCTCAGGCCGATTGTGCCATCCTCATCATTGCAGGTGGTACTGGTGAGTTCGAGGCT
GGTATCTCCAAAGATGGTCAAACTCGCGAGCACGCCCTCCTCGCCTTCACCCTTGGTGTG
CGCCAACTGATTGTTGCTGTTAACAAAATGGACACCACCAAGGTTTGGACCA------AC
TGCTGGT---TTTCTTATTGTATCTCAAACAT-TTTTTTACAGTGGAGTGAGGACCGATT
TAACGAAATCGTGAAGGAGACTTCTGGTTTCATCAAGAAGGTCGGTTACAACCCAAAGAC
CGTTGCTTTCGTGCCCATTTTCTGGTTGGCATGGCGACAATATGTTGGAGGAATCAGCCA
AGTAAGTGACGTTATCGTATATCAGTTT-CACGAGAGA------TTAAT--ATGGCTCAT
TTTAGCATGCCGTGGTACAAGGGTTGGACGAAGGAGA-CCAAAGCTGGTGTCGTCAAGGG
CAAGACCCTTTCTAGATGCTATTGATGCTATTGAGCCCCCTGTTCGGCC-TTCTGAGAAG
CCTCTCCGTCTACCCCTCCAGGATGTCTACAAA-TCGGCGGTATCAGAAC-TGTGCC-CG
TTGGACGT--------------------------------------------
>Lepista_spone_160
CATTATTGAATAAA-TTTGGTTGGGTTG-TGCTGGCTTTTCGGAGCATGTGCATGCCTAG
CGCCA-TTTTT--ACCACCTGTGCACATTTTGTAGATTTGAAACAACT----CTCGAGGA
AACTCGGTTTGAGGAATGCTAT---GCGAAA-GCTTAGCTTTTCTTGTGTTTCAAGTCTA
TGTTTTTA-TATACCCC----ATAAGAATGTAATAGAATGTCATTAATGGGC-TTTATTG
CCTTTAAATTA--ATACAACTTTCAACAACGGATCTCTTGGTTCTCGCATCGATGAAGAA
CGCAGCGAAATGCGATAAGTAATGTGAATTGCAGAATTCAGTGAATCATCGAATCTTTGA
ACGCACCTTGCGCTCCTTGGTATTCCGAGGAGCATGCCTGTTTGAGTGTCATTAAATTCT
CAACCTTTTCAGCTTTTGCGAGTTGGATT-GGCTTGGATGTGGAGGTTTTTGCAGGCTT-
CTCA-GAAGTCAGCTCCTCTTAAATGCATTAGCGGAACCTTTGTGGACCAGCTTT-GGTG
TGATAATTATCTATGCCATGGTTGTGAAGCAGCTT-AATATGGGGTTCAGCTTCTAACAG
TCCATTGACTTGGACAATTTC-TGACATAT--GACCTC----------------------
------------------------------------------------------------
------------------------------------------------------------
------------------------------------------------------------
------------------------------------------------------------
------------------------------------------------------------
------------------------------------------------------------
------------------------------------------------------------
------------------------------------------------------------
------------------------------------------------------------
------------------------------------------------------------
------------------------------------------------------------
------------------------------------------------------------
------------------------------------------------------------
------------------------------------------------------------
------------------------------------------------------------
------------------------------------------------------------
------------------------------------------------------------
------------------------------------------------------------
------------------------------------------------------------
------------------------------------------------------------
------------------------------------------------------------
------------------------------------------------------------
------------------------------------------------------------
------------------------------------------------------------
------------------------------------------------------------
------------------------------------------------------------
------------------------------------------------------------
------------------------------------------------------------
------------------------------------------------------------
------------------------------------------------------------
------------------------------------------------------------
------------------------------------------------------------
------------------------------------------------------------
------------------------------------------------------------
------------------------------------------------------------
-----------------------------------------------------------G
CTGAGCTCGGCAAGGGTTCTTTCAAATATGGTATGTCGTTAG---ATCTCGC-ATGACTG
ACTGGACGATTGTCCT-CATCCTCCCTATCCAGCATGGGTGCTCGACAAACTCAAGGCCG
AGCGTGAGCGTGGTATCACTATCGATATCGCTCTCTGGAAATTCGAGACCCCCAAATACG
GCGTCACTGTATGTGTTTATAGGCATTCACCAGCGACACAGT-GTTATTGAACA-CTGTA
--TATATAGGTAATTGATGCCCCTGGCCATCGTGATTTCATCAAGAACATGATCACTGGC
ACTTCCCAGGCTGATTGTGCCATCCTCATCATTGCTGGCGGCACTGGTGAGTTCGAGGCC
GGTATCTCCAAGGATGGTCAGACCCGCGAGCACGCTCTCCTTGCCTTCACCCTTGGTGTC
CGTCAGCTTATTGTCGCCGTCAATAAAATGGATACCACTAAAGTTAGTATCG------AA
TACTCGTTCCCTTTCCTTCTTTTCTTATATTA---TCCTACAGTGGAGTGAGGATCGATT
CAACGAAATTGTGAAGGAAACCTCTGGTTTCATCAAGAAGGTTGGCTATAACCCCAAGAC
CGTTGCCTTCGTGCCCATCT-CCGGCTGGCACGGAGACAATATGTTGGAGGAATCCGTCA
AGTAAATGATAATACCTTGGATTAC-CA--ACGATTTG---TTTTCACTCAACAACTATC
TCTAGCATGCCCTGGTACAAAGGTTGGTCGAGGGAGA-CCAAGGCTGGTGTTGCCAAGGG
CAAGACTCTC-CTTGATGCCATCGATGCCATCGAGCCCCCCGTCCGACC-TTCCGAGAAG
CCTCTTCGTCTTCCCCTCCAGGATGTTTACAAAATCGGTGGTATCGGGAC-TGTACC-CG
TTGGTCGTGTTGAGA-CCGGTGTCATCAA-GGCTGGCATGG-----------
>Lepista_spone_249
CATTATTGAATAAA-TTTGGTTGGGTTG-TGCTGGCTTTTCGGAGCATGTGCATGCCTAG
CGCCA-TTTTT--ACCACCTGTGCACATTTTGTAGATTTGAAACAACT----CTCGAGGA
AACTCGGTTTGAGGAATGCTAT---GCGAAA-GCTTAGCTTTTCTTGTGTTTCAAGTCTA
TGTTTTTA-TATACCCC----ATAAGAATGTAATAGAATGTCATTAATGGGC-TTTATTG
CCTTTAAATTA--ATACAACTTTCAACAACGGATCTCTTGGTTCTCGCATCGATGAAGAA
CGCAGCGAAATGCGATAAGTAATGTGAATTGCAGAATTCAGTGAATCATCGAATCTTTGA
ACGCACCTTGCGCTCCTTGGTATTCCGAGGAGCATGCCTGTTTGAGTGTCATTAAATTCT
CAACCTTTTCAGCTTTTGCGAGTTGGATT-GGCTTGGATGTGGAGGTTTTTGCAGGCTT-
CTCA-GAAGTCAGCTCCTCTTAAATGCATTAGCGGAACCTTTGTGGACCAGCTTT-GGTG
TGATAATTATCTATGCCATGGTTGTGAAGCAGCTT-ATTATGGGGTTCAGCTTCTAACAG
TCCATTGACTTGGACAATTTC-TGACATTT--GACCTC----------------------
------------------------------------------------------------
------------------------------------------------------------
------------------------------------------------------------
------------------------------------------------------------
------------------------------------------------------------
------------------------------------------------------------
------------------------------------------------------------
-------------------ACTGCGAGTGAAGCGGGAAAAGCTCAAATTTAAAATCTGGC
GGTCTTTG--GCCGTCCGAGTTGTAATCTAGAGAAGTGCTATCCGCGCTGGACCGTGTAC
AAGTCTCCTGGAACGGAGCGTCATAGAGGGTGAGAATCCCGTCTTTGACACGGACTACCA
GGGCTTT-GTGATGTGCTCTCAAAGAGTC-GAGTTGTTTGGGAATGCAGCTCTAAATGGG
TGGTAAATTCCATCTAAAGCTAAATATTGGCGAGAGACCGATAGCGAACAAGTACCGTGA
GGGAAAGATGAAAAGAACTTTGGAAAGAGAGTTAAACAGTACGTGAAATTGTTGAAAGGG
AAACGCTTGAAGTCAGTCGCGTTGGCTGGGGATCAACCTTGCTCTTTTGCTTGGTGTACT
TTCCAGTTGACGGGTCAGCATCAATTTTGACCAGTGGAAAAAGGTCAGGGGAATGTGGCA
TCTTCGGATGTGTTATAGCCCTTGGTTGCATACATTGGTTGGGATTGAGGAACTCAGCAC
GCCGCAAGGCC-GGGTCTTCGGACTACGTACGTGCTTAGGATGCTGGCATAATGGCTTTA
ATCGACCCGTCTTGAAACACGGACCAAGGAGTCTAACATGCCCGCGAGTGTTTGGGTGGA
AAACCCGGACGCGTAATGAAAGTGAAAGTTGAGATCCCTGTCGTGGGG-AGCATCGACGC
CCGGACTAGACCTTTT-GTGACAGT-CCCGCGGTAGAGCGTGTATGTTGGGACCCGAAAG
ATGGTGAACTATGCC-TGAATAG-GGTGAAGCCAGAGGAAACTCTGGTGGAGGCTCGTAG
CGATTCTGACGTGCAAATCGA-TCGTCGAATTTGGG-TATAGGGGCGAAAGACTAA-TCG
AACCATCTAGTAGCTGGGTT-CCTGCCGAAGTTTCCCTCAGGATAGCAG-AAACTCATTT
CAGATTTATGT-------------------------------------------------
------------------------------------------------------------
------------------------------------------------------------
------------------------------------------------------------
------------------------------------------------------------
------------------------------------------------------------
------------------------------------------------------------
------------------------------------------------------------
------------------------------------------------------------
------------------------------------------------------------
------------------------------------------------------------
------------------------------------------------------------
-----------------------------------------------------------G
CTGAGCTCGGCAAGGGTTCTTTCAAATATGGTATGTCGTTAG---ATCTCGC-ATGACTG
ACTGGACGATTGTCCT-CATCCTCCCTATCCAGCATGGGTGCTCGACAAACTCAAGGCCG
AGCGTGAGCGTGGTATCACTATCGATATCGCTCTCTGGAAATTCGAGACCCCCAAATACG
GCGTCACTGTATGTGTTTATAGGCATTCACCAGCGACACAGT-GTTATTGAACA-CTGTA
--TATATAGGTAATTGATGCCCCTGGCCATCGTGATTTCATCAAGAACATGATCACTGGC
ACTTCCCAGGCTGATTGTGCCATCCTCATCATTGCTGGCGGCACTGGTGAGTTCGAGGCC
GGTATCTCCAAGGATGGTCAGACCCGCGAGCACGCTCTCCTTGCCTTCACCCTTGGTGTC
CGTCAGCTTATTGTCGCCGTCAATAAAATGGATACCACTAAAGTTAGTATCG------AA
TACTCGTTCCCTTTCCTTCTTTTCTTATATTA---TCCTACAGTGGAGTGAGGATCGATT
CAACGAAATTGTGAAGGAAACCTCTGGTTTCATCAAGAAGGTTGGCTATAACCCCAAGAC
CGTTGCCTTCGTGCCCATCT-CCGGCTGGCACGGAGACAATATGTTGGAGGAATCCGTCA
AGTAAATGATAATACCTTGGATTAC-CA--ACGATTTG---TTTTCACTCAACAACTATC
TCTAGCATGCCCTGGTACAAAGGTTGGTCGAGGGAGA-CCAAGGCTGGTGTTGCCAAGGG
CAAGACTCTC-CTTGATGCCATCGATGCCATCGAGCCCCCCGTCCGACC-TTCCGAGAAG
CCTCTTCGTCTTCCCCTCCAGGATGTTTACAAAATCGGTGGTATCGGGAC-TGTACC-CG
TTGGTCGTGTTGAGA-CCGGTGTCATCAA-GGCTGGCATGG-----------
>Lepista_spone_454
CATTATTGAATAAA-TTTGGTTGGGTTG-TGCTGGCTTTTCGGAGCATGTGCATGCCTAG
CGCCA-TTTTT--ACCACCTGTGCACATTTTGTAGATTTGAAACAACT----CTCGAGGA
AACTCGGTTTGAGGAATGCTAT---GCGAAA-GCTTAGCTTTTCTTGTGTTTCAAGTCTA
TGTTTTTA-TATACCCC----ATAAGAATGTAATAGAATGTCATTAATGGGC-TTTATTG
CCTTTAAATTA--ATACAACTTTCAACAACGGATCTCTTGGTTCTCGCATCGATGAAGAA
CGCAGCGAAATGCGATAAGTAATGTGAATTGCAGAATTCAGTGAATCATCGAATCTTTGA
ACGCACCTTGCGCTCCTTGGTATTCCGAGGAGCATGCCTGTTTGAGTGTCATTAAATTCT
CAACCTTTTCAGCTTTTGCGAGTTGGATT-GGCTTGGATGTGGAGGTTTTTGCAGGCTT-
CTCA-GAAGTCAGCTCCTCTTAAATGCATTAGCGGAACCTTTGTGGACCAGCTTT-GGTG
TGATAATTATCTATGCCATGGTTGTGAAGCAGCTT-AATATGGGGTTCAGCTTCTAACAG
TCCATTGACTTGGACAATTTC-TGACATTT--GACCTCATG-ATGT-TGGTC-GCACATT
TGACTT-GAGTTGAAATAGAGCTTT-GCTCGTGAACCAAATCAGGTGGGCTTGGCTGTCT
TTGCGGAAATGCTTTGGCAGCTTGTCTACGAATTGTAATCATAATATGGGCGGGGGTGAA
TCCTTTGCAGACGACTTGAATGGGAACGGGGTACTGTAAGCGGTAGAGTAGCCTTGTTGC
TACGATCCGCTGAGGTTAAGCCCTTGTTCTAAAGATTTGTTCAACTTT--GTTGAACTCT
TTC----TCTCTTTTTTTTCCTTCTCATGCACTCACTTGAGGGCCGGTCTTTTT-GACTT
GTGC--ACTGGTAGTGGCA-TGTGAACTGGAAGACA-AGGAATGGGTGTA-AGTAAGTAA
GTAAA-TAAAGTAGTATAGGTAAAGAAGTCATA------ATGACTCGGTTTTATCTAATA
AGTCAAGTA-AGTAAGTTAACTGCGAGTGAAGCGGGAAAAGCTCAAATTTAAAATCTGGC
GGTCTTTG--GCCGTCCGAGTTGTAATCTAGAGAAGTGCTATCCGCGCTGGACCGTGTAC
AAGTCTCCTGGAACGGAGCGTCATAGAGGGTGAGAATCCCGTCTTTGACACGGACTACCA
GGGCTTT-GTGATGTGCTCTCAAAGAGTC-GAGTTGTTTGGGAATGCAGCTCTAAATGGG
TGGTAAATTCCATCTAAAGCTAAATATTGGCGAGAGACCGATAGCGAACAAGTACCGTGA
GGGAAAGATGAAAAGAACTTTGGAAAGAGAGTTAAACAGTACGTGAAATTGTTGAAAGGG
AAACGCTTGAAGTCAGTCGCGTTGGCTGGGGATCAACCTTGCTCTTTTGCTCGGTGTACT
TTCCAGTTGACGGGTCAGCATCAATTTTGACCAGTGGAAAAAGGTCAGGGGAATGTGGCA
TCTTCGGATGTGTTATAGCCCTTGGTTGCATACATTGGTTGGGATTGAGGAACTCAGCAC
GCCGCAAGGCC-GGGTCTTCGGACTACGTACGTGCTTAGGATGCTGGCATAATGGCTTTA
ATCGACCCGTCTTGAAACACGGACCAAGGAGTCTAACATGCCCGCGAGTGTTTGGGTGGA
AAACCCGGACGCGTAATGAAAGTGAAAGTTGAGATCCCTGTCGTGGGG-AGCATCGACGC
CCGGACTAGACCTTTT-GTGACAGT-CCCGCGGTAGAGCGTGTATGTTGGGACCCGAAAG
ATGGTGAACTATGCC-TGAATAG-GGTGAAGCCAGAGGAAACTCTGGTGGAGGCTCGTAG
CGATTCTGACGTGCAAATCGA-TCGTCGAATTTGGG-TATAGGGGCGAAAGACTAA-TCG
AACCATCTAGTAGC-TGGTT-CCTGCCGAAGTTTCCCTCAGGATAGCAG-AAACTCATTT
CAGATTTATGTCACTTCGTTTGCTTCGAGACCGACTAATTTTTTTGGTTTCAGTTTTGCA
ACCGTACTCGCAAGGCGGAATGGTTATCGTGTTAACATCGTTACCAGTTTTTATTAAAA-
CTAACAACCACCATTCATCGTTGACAGTGAGAGGTATCTGGGTATCTAATCCTATTTCCT
ATTCTCACCTTCGTTTCTCAGCGTCAATCATTACTAGATAAAAAGCTTTCACCTTTAGTA
TTCCCCTTAGTATCTACGGATTTAATCCCTACTCTAAGTATTATTCGGTTTATCCCCAAT
TTGATTCTAGCTTTAATTCATCTT----------------------ATTA----------
----------------------------------------TATACTGTGAC---------
-AC---------------------------------------------------------
----------------------GTATAATACAAATTTATTGTT-------------TTAT
TACGG-TTACAGAGCTATT--TATAAATAAAACTTTTA-AAGCAGCCTACATACCCTTTA
CGCCTGATTAGGACGACTAACGTTTGCGTCTCTGGCCTTACCGAGTCTTCTGGCACCAGT
--TTTGGACAACACTAATAGTAAGGTAATATCATTTTTTTCCCTTACGTTATCACAATCA
CCAACAATTACGCATGACT-CATGTGATTTCAGTTAGCTAGTTC-ACTCTTGCGAGCATG
CTGAGCTCGGCAAGGGTTCTTTCAAATATGGTATGTCGTTAG---ATCTCGC-ATGACTG
ACTGGACGATTGTCCT-CATCCTCCCTATCCAGCATGGGTGCTCGACAAACTCAAGGCCG
AGCGTGAGCGTGGTATCACTATCGATATCGCTCTCTGGAAATTCGAGACCCCCAAATACG
GCGTCACTGTATGTGTTTATAGGCATTCACCAGCGACACAGT-GTTATTGAACA-CTGTA
--TATATAGGTAATTGATGCCCCTGGCCATCGTGATTTCATCAAGAACATGATCACTGGC
ACTTCCCAGGCTGATTGTGCCATCCTCATCATTGCTGGCGGCACTGGTGAGTTCGAGGCC
GGTATCTCCAAGGATGGTCAGACCCGCGAGCACGCTCTCCTTGCCTTCACCCTTGGTGTC
CGTCAGCTTATTGTCGCCGTCAATAAAATGGATACCACTAAAGTTAGTATCG------AA
TACTCGTTCCCTTTCCTTCTTTTCTTATATTA---TCCTACAGTGGAGTGAGGATCGATT
CAACGAAATTGTGAAGGAAACCTCTGGTTTCATCAAGAAGGTTGGCTATAACCCCAAGAC
CGTTGCCTTCGTGCCCATCT-CCGGCTGGCACGGAGACAATATGTTGGAGGAATCCGTCA
AGTAAATGATAATACCTTGGATTAC-CA--ACGATTTG---TTTTCACTCAACAACTATC
TCTAGCATGCCCTGGTACAAAGGTTGGTCGAGGGAGA-CCAAGGCTGGTGTTGCCAAGGG
CAAGACTCTC-CTTGATGCCATCGATGCCATCGAGCCCCCCGTCCGACC-TTCCGAGAAG
CCTCTTCGTCTTCCCCTCCAGGATGTTTACAAAATCGGTGGTATCGGGAC-TGTACC-CG
TTGGTCGTGTTGAGA-CCGGTGTCATCAA-GGCTGGCATGG-----------
>Lepista_spone_917
CATTATTGA-TAAA-TTTGGTTGGGTTG-TGCTGGCTTTTCGGAGCATGTGCATGCCTAG
CGCCA-TTTTT--ACCACCTGTGCACATTTTGTAGATTTGAAACAACT----CTCGAGGA
AACTCGGTTTGAGGAATGCTAT---GCGAAA-GCTTAGCTTTTCTTGTGTTTCAAGTCTA
TGTTTTTA-TATACCCC----ATAAGAATGTAATAGAATGTCATTAATGGGC-TTTATTG
CCTTTAAATTA--ATACAACTTTCAACAACGGATCTCTTGGTTCTCGCATCGATGAAGAA
CGCAGCGAAATGCGATAAGTAATGTGAATTGCAGAATTCAGTGAATCATCGAATCTTTGA
ACGCACCTTGCGCTCCTTGGTATTCCGAGGAGCATGCCTGTTTGAGTGTCATTAAATTCT
CAACCTTTTCAGCTTTTGCGAGTTGGATT-GGCTTGGATGTGGAGGTTTTTGCAGGCTT-
CTCA-GAAGTCAGCTCCTCTTAAATGCATTAGCGGAACCTTTGTGGACCAGCTTT-GGTG
TGATAATTATCTATGCCATGGTTGTGAAGCAGCTT-ATTATGGGGTTCAGCTTCTAACAG
TCCATTGACTTGGACAATTTC-TGACATTTT-GACCTCATG-ATGT-TGGTC-GCACATT
TGACTT-GAGTTGAAATAGAGCTTT-GCTCGTGAACCAAATCAGGTGGGCTTGGCTGTCT
TTGCGGAAATGCTTTGGCAGCTTGTCTACGAATTGTAATCATAATATGGGCGGGGGTGAA
TCCTTTGCAGACGACTTGAATGGGAACGGGGTACTGTAAGCGGTAGAGTAGCCTTGTTGC
TACGATCCGCTGAGGTTAAGCCCTTGTTCTAAAGATTTGTTCAACTTT--GTTGAACTCT
TTC----TCTCTTTTTTTTCCTTCTCATGCACTCACTTGAGGGCCGGTCTTTTT-GACTT
GTGC--ACTGGTAGTGGCA-TGTGAACTGGAAGACA-AGGAATGGGTGTA-AGTAAGTAA
GTAAA-TAAAGTAGTATAGGTAAAGAAGTCATA------ATGACTCGGTTTTATCTAATA
AGTCAAGTA-AGTAAGTTAACTGCGAGTGAAGCGGGAAAAGCTCAAATTTAAAATCTGGC
GGTCTTTG--GCCGTCCGAGTTGTAATCTAGAGAAGTGCTATCCGCGCTGGACCGTGTAC
AAGTCTCCTGGAACGGAGCGTCATAGAGGGTGAGAATCCCGTCTTTGACACGGACTACCA
GGGCTTT-GTGATGTGCTCTCAAAGAGTC-GAGTTGTTTGGGAATGCAGCTCTAAATGGG
TGGTAAATTCCATCTAAAGCTAAATATTGGCGAGAGACCGATAGCGAACAAGTACCGTGA
GGGAAAGATGAAAAGAACTTTGGAAAGAGAGTTAAACAGTACGTGAAATTGTTGAAAGGG
AAACGCTTGAAGTCAGTCGCGTTGGCTGGGGATCAACCTTGCTCTTTTGCTCGGTGTACT
TTCCAGTTGACGGGTCAGCATCAATTTTGACCAGTGGAAAAAGGTCAGGGGAATGTGGCA
TCTTCGGATGTGTTATAGCCCTTGGTTGCATACATTGGTTGGGATTGAGGAACTCAGCAC
GCCGCAAGGCC-GGGTCTTCGGACTACGTACGTGCTTAGGATGCTGGCATAATGGCTTTA
ATCGACCCGTCTTGAAACACGGACCAAGGAGTCTAACATGCCCGCGAGTGTTTGGGTGGA
AAACCCGGACGCGTAATGAAAGTGAAAGTTGAGATCCCTGTCGTGGGG-AGCATCGACGC
CCGGACTAGACCTTTT-GTGACAGT-CCCGCGGTAGAGCGTGTATGTTGGGACCCGAAAG
ATGGTGAACTATGCC-TGAATAG-GGTGAAGCCAGAGGAAACTCTGGTGGAGGCTCGTAG
CGATTCTGACGTGCAAATCGA-TCGTCGAATTTGGG-TATAGGGGCGAAAGACTAA-TCG
AACCATCTAGTAGC-TGGTT-CCTGCCGAAGTTTCCCTCAGGATAGCAG-AAACTCATGT
CAGATTTATGTCACTTCGTTTGCTTCGAGACCGACTAATTTTTTTGGTTTCAGTTTTGCA
ACCGTACTCGCAAGGCGGAATGGTTATCGTGTTAACATCGTTACCAGTTTTTATTAAAA-
CTAACAACCACCATTCATCGTTGACAGTGAGAGGTATCTGGGTATCTAATCCTATTTCCT
ATTCTCACCTTCGTTTCTCAGCGTCAATCATTACTAGATAAAAAGCTTTCACCTTTAGTA
TTCCCCTTAGTATCTACGGATTTAATCCCTACTCTAAGTATTATTCGGTTTATCCCCAAT
TTGATTCTAGCTTTAATTCATCTT----------------------ATTA----------
----------------------------------------TATACTGTGAC---------
-AC---------------------------------------------------------
----------------------GTATAATACAAATTTATTGTT-------------TTAT
TACGG-TTACAGAGCTATT--TATAAATAAAACTTTTA-AAGCAGCCTACATACCCTTTA
CGCCTGATTAGGACGACTAACGTTTGCGTCTCTGGCCTTACCGAGTCTTCTGGCACCAGT
--TTTGGACAACACTAATAGTAAGGTAATATCATTTTTTTCCCTTACGTTATCACAATCA
CCAACAATTACGCATGACT-CATGTGATTTCAGTTAGCTAGTTC-ACTCTTGCGAGCATG
CTGAGCTCGGCAAGGGTTCTTTCAAATATGGTATGTCGTTAG---ATCTCGC-ATGACTG
ACTGGACGATTGTCCT-CATCCTCCCTATCCAGCATGGGTGCTCGACAAACTCAAGGCCG
AGCGTGAGCGTGGTATCACTATCGATATCGCTCTCTGGAAATTCGAGACCCCCAAATACG
GCGTCACTGTATGTGTTTATAGGCATTCACCAGCGACACAGT-GTTATTGAACA-CTGTA
--TATATAGGTAATTGATGCCCCTGGCCATCGTGATTTCATCAAGAACATGATCACTGGC
ACTTCCCAGGCTGATTGTGCCATCCTCATCATTGCTGGCGGCACTGGTGAGTTCGAGGCC
GGTATCTCCAAGGATGGTCAGACCCGCGAGCACGCTCTCCTTGCCTTCACCCTTGGTGTC
CGTCAGCTTATTGTCGCCGTCAATAAAATGGATACCACTAAAGTTAGTATCG------AA
TACTCGTTCCCTTTCCTTCTTTTCTTATATTA---TCCTACAGTGGAGTGAGGATCGATT
CAACGAAATTGTGAAGGAAACCTCTGGTTTCATCAAGAAGGTTGGCTATAACCCCAAGAC
CGTTGCCTTCGTGCCCATCT-CCGGCTGGCACGGAGACAATATGTTGGAGGAATCCGTCA
AGTAAATGATAATACCTTGGATTAC-CA--ACGATTTG---TTTTCACTCAACAACTATC
TCTAGCATGCCCTGGTACAAAGGTTGGTCGAGGGAGA-CCAAGGCTGGTGTTGCCAAGGG
CAAGACTCTC-CTTGATGCCATCGATGCCATCGAGCCCCCCGTCCGACC-TTCCGAGAAG
CCTCTTCGTCTTCCCCTCCAGGATGTTTACAAAATCGGTGGTATCGGGAC-TGTACC-CG
TTGGTCGTGTTGAGA-CCGGTGTCATCAA-GGCTGGCATGG-TCGT-ACCTT
>Lepista_spone_918
CATTATTGA-TAAA-TTTGGTTGGGTTG-TGCTGGCTTTTCGGAGCATGTGCATGCCTAG
CGCCA-TTTTT--ACCACCTGTGCACATTTTGTAGATTTGAAACAACT----CTCGAGGA
AACTCGGTTTGAGGAATGCTAT---GCGAAA-GCTTAGCTTTTCTTGTGTTTCAAGTCTA
TGTTTTTA-TATACCCC----ATAAGAATGTAATAGAATGTCATTAATGGGC-TTTATTG
CCTTTAAATTA--ATACAACTTTCAACAACGGATCTCTTGGTTCTCGCATCGATGAAGAA
CGCAGCGAAATGCGATAAGTAATGTGAATTGCAGAATTCAGTGAATCATCGAATCTTTGA
ACGCACCTTGCGCTCCTTGGTATTCCGAGGAGCATGCCTGTTTGAGTGTCATTAAATTCT
CAACCTTTTCAGCTTTTGCGAGTTGGATT-GGCTTGGATGTGGAGGTTTTTGCAGGCTT-
CTCA-GAAGTCAGCTCCTCTTAAATGCATTAGCGGAACCTTTGTGGACCAGCTTT-GGTG
TGATAATTATCTATGCCATGGTTGTGAAGCAGCTT-ATTATGGGGTTCAGCTTCTAACAG
TCCATTGACTTGGACAATTTC-TGACATTTT-GACCTCATG-ATGT-TGGTC-GCACATT
TGACTT-GAGTTGAAATAGAGCTTT-GCTCGTGAACCAAATCAGGTGGGCTTGGCTGTCT
TTGCGGAAATGCTTTGGCAGCTTGTCTACGAATTGTAATCATAATATGGGCGGGGGTGAA
TCCTTTGCAGACGACTTGAATGGGAACGGGGTACTGTAAGCGGTAGAGTAGCCTTGTTGC
TACGATCCGCTGAGGTTAAGCCCTTGTTCTAAAGATTTGTTCAACTTT--GTTGAACTCT
TTC----TCTCTTTTTTTTCCTTCTCATGCACTCACTTGAGGGCCGGTCTTTTT-GACTT
GTGC--ACTGGTAGTGGCA-TGTGAACTGGAAGACA-AGGAATGGGTGTA-AGTAAGTAA
GTAAA-TAAAGTAGTATAGGTAAAGAAGTCATA------ATGACTCGGTTTTATCTAATA
AGTCAAGTA-AGTAAGTTA-----------------------------------------
------------------------------------------------------------
------------------------------------------------------------
------------------------------------------------------------
------------------------------------------------------------
------------------------------------------------------------
------------------------------------------------------------
------------------------------------------------------------
------------------------------------------------------------
------------------------------------------------------------
------------------------------------------------------------
------------------------------------------------------------
------------------------------------------------------------
------------------------------------------------------------
------------------------------------------------------------
------------------------------------------------------------
-----------CACTTCGTTTGCTTCGAGACCGACTAATTTTTTTGGTTTCAGTTTTGCA
ACCGTACTCGCAAGGCGGAATGGTTATCGTGTTAACATCGTTACCAGTTTTTATTAAAA-
CTAACAACCACCATTCATCGTTGACAGTGAGAGGTATCTGGGTATCTAATCCTATTTCCT
ATTCTCACCTTCGTTTCTCAGCGTCAATCATTACTAGATAAAAAGCTTTCACCTTTAGTA
TTCCCCTTAGTATCTACGGATTTAATCCCTACTCTAAGTATTATTCGGTTTATCCCCAAT
TTGATTCTAGCTTTAATTCATCTT----------------------ATTA----------
----------------------------------------TATACTGTGAC---------
-AC---------------------------------------------------------
----------------------GTATAATACAAATTTATTGTT-------------TTAT
TACGG-TTACAGAGCTATT--TATAAATAAAACTTTTA-AAGCAGCCTACATACCCTTTA
CGCCTGATTAGGACGACTAACGTTTGCGTCTCTGGCCTTACCGAGTCTTCTGGCACCAGT
--TTTGGACAACACTAATAGTAAGGTAATATCATTTTTTTCCCTTACGTTATCACAATCA
CCAACAATTACGCATGACT-CATGTGATTTCAGTTAGCTAGTTC-ACTCTTGCGAGCATG
CTGAGCTCGGCAAGGGTTCTTTCAAATATGGTATGTCGTTAG---ATCTCGC-ATGACTG
ACTGGACGATTGTCCT-CATCCTCCCTATCCAGCATGGGTGCTCGACAAACTCAAGGCCG
AGCGTGAGCGTGGTATCACTATCGATATCGCTCTCTGGAAATTCGAGACCCCCAAATACG
GCGTCACTGTATGTGTTTATAGGCATTCACCAGCGACACAGT-GTTATTGAACA-CTGTA
--TATATAGGTAATTGATGCCCCTGGCCATCGTGATTTCATCAAGAACATGATCACTGGC
ACTTCCCAGGCTGATTGTGCCATCCTCATCATTGCTGGCGGCACTGGTGAGTTCGAGGCC
GGTATCTCCAAGGATGGTCAGACCCGCGAGCACGCTCTCCTTGCCTTCACCCTTGGTGTC
CGTCAGCTTATTGTCGCCGTCAATAAAATGGATACCACTAAAGTTAGTATCG------AA
TACTCGTTCCCTTTCCTTCTTTTCTTATATTA---TCCTACAGTGGAGTGAGGATCGATT
CAACGAAATTGTGAAGGAAACCTCTGGTTTCATCAAGAAGGTTGGCTATAACCCCAAGAC
CGTTGCCTTCGTGCCCATCT-CCGGCTGGCACGGAGACAATATGTTGGAGGAATCCGTCA
AGTAAATGATAATACCTTGGATTAC-CA--ACGATTTG---TTTTCACTCAACAACTATC
TCTAGCATGCCCTGGTACAAAGGTTGGTCGAGGGAGA-CCAAGGCTGGTGTTGCCAAGGG
CAAGACTCTC-CTTGATGCCATCGATGCCATCGAGCCCCCCGTCCGACC-TTCCGAGAAG
CCTCTTCGTCTTCCCCTCCAGGATGTTTACAAAATCGGTGGTATCGGGAC-TGTACC-CG
TTGGTCGTGTTGAGA-CCGGTGTCATCAA-GGCTGGCATGG-TCGTTACCTT
>Lepista_sptwo_956
CATTATTGAATAAA-CTTGGTTGGGTTGCTGCTGGCTTCTAGGAGCATGTGCACACCTGC
TACCA-TTTTTT-ACCACCTGTGCACCTTTTGTAGATCTGGAATAATC----CTCGAGGA
AACTCGGTTTGAGGGATGCTGC---GCGCAA-GCC-AGCTTCTCTTGCATTCTAGGTCTA
TGTTTT-A-TATACCCC----ATATCTATATTTTAGAATGTCATTAATGGGC-TTT-TTG
CCTTTAAATTA--ATACAACTTTCAACAACGGATCTCTTGGCTCTCGCATCGATGAAGAA
CGCAGCGAAATGCGATAAGTAATGTGAATTGCAGAATTCAGTGAATCATCGAATCTTTGA
ACGCACCTTGCGCTCCTTGGTATTCCGAGGAGCATGCCTGTTTGAGTGTCATTAAATTCT
CAACCTTTTCAACTTTTACAAGTTGAAATTGGCTTGGATGTGGGGGCT---GCGGGCTT-
CTCA-GAAGTCGGCTCCTCTTAAATATATTAGCGGAACCTTTGTGGACCAGCTCT-GGTG
TGATAATTATCTACGCCATTGCCGTGAAGCAGCTTT-ACATGGGGTTCAGCTTCTAATCG
TCTATTAACTTGGACAATCTT-TGACATTT--GACCTCATGCATGC-TAGGTCGCACATT
TGACTT-GAGTTGAAATAGAGCTTT-GCTCGTGAACCAAATCAGGTGGGCTTGGCTGTCT
TTGCGGAAATGCTTTGGCGGCTTGTCTACGAATTGTAATCATAATATGGGCGGGGGTGAA
TCCTTTGCAGACGACTTGAATGGGAACGGGGTACTGTAAGCGGTAGAGTAGCCTTGTTGC
TACGATCCGCTGAGGTTAAGCCCTTGTTCTAAAGATTTGTTCAACTAT--GTTGGACTCT
TT-----TCTCTTTCTTTTCCTTATCATGCACAAACTTGAGGGCTGGTCATCTT-GACTT
GTGTGTCCTCGTGCCGGCA-TGTGAACTGGAG-----ACAGATTG-ATTTGGGCTTATGA
GTTGATTATGCTGAGATGTT--AAAGGCCTCTTA-ATTAACTGAT---TAACAAGGCTCA
AAAGGGGTTTTCCAATGTAACTGCGAGTGAAGCGGGAAAAGCTCAAATTTAAAATCTGGC
GGTCTTTG--GCCGTCCGAGTTGTAATCTAGAGAAGTGCTATCCGCGCTGGACCGTGTAC
AAGTCTCCTGGAACGGAGCGTCATAGAGGGTGAGAATCCCGTCTTTGATGTAGGTTGACT
CGTCTTGACCGATCCAGCTTGGATGGCTCCAAGGTCACTGTAGATGCAGCTTGAAATGGG
TGGTGTAGTTCATCTAAGGCTATATATTGGCGAGAGTTGGATAGCGAACAAGGACCGTGA
GGGAAAGATGAAAGAAAACTTGGAAGAGGAGTTAATCAGTACGTGAAATTGATGAAAGGG
GAACGCTTGGAGTCAGTCGCGATGGCCGGGGATCAACCTAGCTCTTTTGCTTGGTGTACT
TCCCAGGTGACGGGTCAGCATCAATTTTGACCGATGGATAAAGGTCAGGGGAATGTGGCA
TCTTCGGATGTGTTATAGCCTTTGGTTGCATACATCGGTTGGGATTGAGGAACTCAGCAC
GCCGCAAGGCCCGGGTCTTTG-ACCACGTACGTGCTTAGGATGCTGGCATAATGGCTTTA
ATCGACCCGTCTTGAAACACGGACCAAGGAGTCTAACATGCCCGCGAGTGTTTGGGTGGA
AAACCCGGACGCGTAATGAAAGTGAAAGTTGAGATCCCTGTCGTGGGG-AGCATCGACGC
CCGGACCAGACCTTTT-GTGACGGT-CCCGCGGTGGAGCGTGTATGTTGGGACCCGAAAG
ATGGTGAACTATGCC-TGAATAG-GGTGAAGCCAGAGGAAACTCTGGTGGAGGCTCGTAG
CGATTCTGACGTGCAAATCGA-TCGTCGAATTTGGG-TATAGGGGCGAAAGACTAA-TCG
AACCATCTAGTAGC-TGGTT-CCTGCCGAAGTTTCCCTCAGGATAGCAG-AAACTCATTT
CAGATTTATGT-------------------------------------------------
------------------------------------------------------------
------------------------------------------------------------
------------------------------------------------------------
------------------------------------------------------------
------------------------------------------------------------
------------------------------------------------------------
------------------------------------------------------------
------------------------------------------------------------
------------------------------------------------------------
------------------------------------------------------------
------------------------------------------------------------
------------------------------------------------------------
------------------------------------------------------------
------------------------------------------------------------
------------------------------------------------------------
------------------------------------------------------------
------------------------------------------------------------
------------------------------------------------------------
------------------------------------------------------------
------------------------------------------------------------
------------------------------------------------------------
------------------------------------------------------------
------------------------------------------------------------
------------------------------------------------------------
------------------------------------------------------------
------------------------------------------------------------
------------------------------------------------------------
----------------------------------------------------
>Lepista_sptwo_108
CATTATTGAATAAA-CTTGGTTGGGTTGCTGCTGGCTTCTAGGAGCATGTGCACACCTGC
TACCA-TTTTTT-ACCACCTGTGCACCTTTTGTAGATCTGGAATAATC----CTCGAGGA
AACTCGGTTTGAGGGATGCTGC---GCGCAA-GCC-AGCTTCTCTTGCATTCTAGGTCTA
TGTTTT-A-TATACCCC----ATATCTATATTTTAGAATGTCATTAATGGGC-TTT-TTG
CCTTTAAATTA--ATACAACTTTCAACAACGGATCTCTTGGCTCTCGCATCGATGAAGAA
CGCAGCGAAATGCGATAAGTAATGTGAATTGCAGAATTCAGTGAATCATCGAATCTTTGA
ACGCACCTTGCGCTCCTTGGTATTCCGAGGAGCATGCCTGTTTGAGTGTCATTAAATTCT
CAACCTTTTCAACTTTTACAAGTTGAAATTGGCTTGGATGTGGGGGCT---GCGGGCTT-
CTCA-GAAGTCGGCTCCTCTTAAATATATTAGCGGAACCTTTGTGGACCAGCTCT-GGTG
TGATAATTATCTACGCCATTGCCGTGAAGCAGCTTT-ACATGGGGTTCAGCTTCTAATCG
TCTATTAACTTGGACAATCTT-TGACATT---GACCTCATGCATGC-TAGGTCGCACATT
TGACTT-GAGTTGAAATAGAGCTTT-GCTCGTGAACCAAATCAGGTGGGCTTGGCTGTCT
TTGCGGAAATGCTTTGGCGGCTTGTCTACGAATTGTAATCATAATATGGGCGGGGGTGAA
TCCTTTGCAGACGACTTGAATGGGAACGGGGTACTGTAAGCGGTAGAGTAGCCTTGTTGC
TACGATCCGCTGAGGTTAAGCCCTTGTTCTAAAGATTTGTTCAACTAT--GTTGGACTCT
TT-----TCTCTTTCTTTTCCTTATCATGCACAAACTTGAGGGCTGGTCATCTT-GACTT
GTGTGTCCTCGTGCCGGCA-TGTGAACTGGAG-----ACAGATTG-ATTTGGGCTTATGA
GTTGATTATGCTGAGATGTT--AAAGGCCTCTTA-ATTAACTGAT---TAACAAGGCTCA
AAAGGGGTTTTCCAATGTA-----------------------------------------
------------------------------------------------------------
------------------------------------------------------------
------------------------------------------------------------
------------------------------------------------------------
------------------------------------------------------------
------------------------------------------------------------
------------------------------------------------------------
------------------------------------------------------------
------------------------------------------------------------
------------------------------------------------------------
------------------------------------------------------------
------------------------------------------------------------
------------------------------------------------------------
------------------------------------------------------------
------------------------------------------------------------
------------------------------------------------------------
------------------------------------------------------------
------------------------------------------------------------
------------------------------------------------------------
------------------------------------------------------------
------------------------------------------------------------
------------------------------------------------------------
------------------------------------------------------------
------------------------------------------------------------
------------------------------------------------------------
------------------------------------------------------------
------------------------------------------------------------
------------------------------------------------------------
------------------------------------------------------------
------------------------------------------------------------
------------------------------------------------------------
------------------------------------------------------------
------------------------------------------------------------
------------------------------------------------------------
------------------------------------------------------------
------------------------------------------------------------
------------------------------------------------------------
------------------------------------------------------------
------------------------------------------------------------
------------------------------------------------------------
------------------------------------------------------------
------------------------------------------------------------
------------------------------------------------------------
----------------------------------------------------
>Tricholoma_matsutake
-----TTGAATAAAGCTTGGTTAGGTTGTCGCTGGCTCTCCGGGGCATGTGCACGCCTGA
CGCCAATCTTTTCACCACCTGTGCACATTTTGTAGGCTTGGA-TAAATATGTCTCGAGGA
AGCTCGGTTTGAGGACTGCCGTGCTGCAAAA-GCC-AGGCTTTCCTTGTATTTTTCCAGC
CTATGC-ATTTTATTATACACTCGGTATGTCATGGAATGTTATTTGGTTGGC-TTAATTG
CCAGTAAACCTT-ATACAACTTTCAACAACGGATCTCTTGGCTCTCGCATCGATGAAGAA
CGCAGCGAAATGCGATAAGTAATGTGAATTGCAGAATTCAGTGAATCATCGAATCTTTGA
ACGCACCTTGCGCTCCTTGGTATTCCGAGGAGCATGCCTGTTTGAGTGTCATGAAATTCT
CAACCTTTTCAGCTTTTT---GTTGAA-TAGGCTTGGATTTTGGGAGTTGTTGCAGGCTG
CTCA-GAAGTCTGCTCTCCTTAAATGTATTAGCGGGGCCCTTGTTGTCTAGCATTTGGTG
TGATAATTATCTACGCCATTG---TGAA----CAATGTAAT--AGGTCGGCTTCTAATCG
TCTCGTAAAG-AGACAATCTC-TGACATTTT-GACCTC----------------------
------------------------------------------------------------
------------------------------------------------------------
----ttgcagacgacttgaatgggaacggggtactgtaagcggtagagtagccttgttgc
tacgatccgctgaggttaagcccttgttctaaagatttgttcgactttt-gttgaacttt
tt-----t-tctttatttctcatatggtg-------ttgagggccggtcatata-aactt
gggcacgggtctagggagaatgtcccttgggggcagggcagagttagtttagggagcaat
aagaggtcaaagggagatc---aatgagctaaaagtcatccacggccataggactctgaa
agcaccgcatcccgtccga-----------------------------------------
------------------------------------------------------------
------------------------------------------------------------
------------------------------------------------------------
------------------------------------------------------------
------------------------------------------------------------
------------------------------------------------------------
------------------------------------------------------------
------------------------------------------------------------
------------------------------------------------------------
------------------------------------------------------------
------------------------------------------------------------
------------------------------------------------------------
------------------------------------------------------------
------------------------------------------------------------
------------------------------------------------------------
------------------------------------------------------------
------------------------------------------------------------
------------------------------------------------------------
------------------------------------------------------------
------------------------------------------------------------
------------------------------------------------------------
------------------------------------------------------------
------------------------------------------------------------
------------------------------------------------------------
------------------------------------------------------------
------------------------------------------------------------
------------------------------------------------------------
------------------------------------------------------------
------------------------------------------------------------
------------------------------------------------------------
------------------------------------------------------------
------------------------------------------------------------
------------------------------------------------------------
---------------------------------------ggcacaggtgagtttgaggct
ggtatttccaaggatggtcaaacgcgagagcacgccctcctcgcctttactcttggcgtg
cggcaactcattgttgccgtgaataagatggacaccactaaagtaagtatttcttgatga
ttaccgtgaatgttcgataattacaccg-ttatcgatttgtagtggagtgaagaccgatt
caacgaaatcgtgaaggaaacatccaacttcattaagaaggtcggttacaaccctaagag
tgtagccttcgtgcccatat-ctggctggcatggtgacaacatgttggaggagtctccaa
agtacgggaactatactgttttcac-----aag---------tatctgtaatgaatttga
tgtagcatgccatggtacaagggctggaccaaggaga-ccaagggaggtgtcgtcaaggg
caagactctt-cttgatgctatcgatgctatcga-acccccgg-----------------
------------------------------------------------------------
----------------------------------------------------
